# Supplementary material for: Optimizing data integration improves gene regulatory network inference in Arabidopsis thaliana
Source: Bioinformatics. 2024 Jun 24;40(7):btae415. doi: 10.1093/bioinformatics/btae415 (PMC11227367; doi:10.1093/bioinformatics/btae415)
Supplement: btae415_Supplementary_Data [file btae415_supplementary_data.zip]

Archive with 4 entries (4 files):
- Supp_table_2.xlsx
- Supp_table_3.xlsx
- Supplementary_Materials.pdf
- Supp_table_1.xlsx
