# Supplementary material for: Optimizing data integration improves gene regulatory network inference in Arabidopsis thaliana
Source: Bioinformatics. 2024 Jun 24;40(7):btae415. doi: 10.1093/bioinformatics/btae415 (PMC11227367; doi:10.1093/bioinformatics/btae415)
Supplement: btae415_Supplementary_Data [file btae415_supplementary_data.zip › Supp_table_2.xlsx]

## Sheet: Sheet1
AT3G62100
AT4G28030
AT4G37580
AT5G06550
AT5G09790
AT2G46790
AT1G05690
AT1G55760
AT3G48360
AT5G63160
AT3G18990
AT1G12630
AT1G13260
AT2G22200
AT2G28550
AT2G44940
AT3G25890
AT3G54990
AT4G13620
AT4G27950
AT4G39780
AT5G11590
AT5G47230
AT3G61830
AT1G67710
AT1G75080
AT1G51140
AT1G59640
AT2G42280
AT3G07340
AT3G23210
AT3G23690
AT3G47640
AT4G36060
AT4G36540
AT5G51780
AT3G61420
AT1G45249
AT1G68880
AT2G18160
AT2G46270
AT3G17609
AT3G49760
AT3G62420
AT4G34000
AT5G10030
AT5G15830
AT5G28770
AT5G65210
AT5G57660
AT1G29160
AT1G64620
AT2G37590
AT4G00940
AT4G24060
AT5G62430
AT3G16870
AT1G02030
AT1G02040
AT1G66140
AT1G68130
AT2G48100
AT3G50700
AT5G03150
AT5G10970
AT5G22890
AT2G25900
AT3G55980
AT1G08880
AT1G54690
AT5G06510
AT4G36020
AT1G48040
AT5G02470
AT5G03415
AT1G13300
AT1G25550
AT1G49560
AT1G68670
AT1G69580
AT2G40260
AT2G40970
AT3G25790
AT4G28610
AT4G37180
AT5G29000
AT1G61730
AT1G55580
AT2G01570
AT3G50650
AT1G19700
AT1G27050
AT2G16400
AT2G22430
AT2G23760
AT3G01220
AT3G11260
AT4G17460
AT4G36870
AT4G37790
AT5G11060
AT5G25220
AT3G51910
AT5G62020
AT1G16530
AT1G31320
AT3G49940
AT4G37540
AT5G15060
AT5G67420
AT1G78930
AT2G36000
AT4G38160
AT5G07900
AT5G23930
AT5G55580
AT1G09540
AT3G11280
AT3G24310
AT3G46130
AT3G53200
AT5G55020
AT5G58900
AT5G59780
AT5G61420
AT5G65790
AT1G18330
AT1G74840
AT3G16350
AT5G37260
AT5G56840
AT1G32510
AT1G69490
AT3G15170
AT5G07680
AT5G01840
AT1G10470
AT1G19050
AT1G59940
AT2G17820
AT2G41310
AT3G48100
AT3G57040
AT4G27900
AT5G57180
AT5G62920
AT1G21000
AT4G17900
AT5G46710
AT1G20640
AT1G76350
AT2G17150
AT4G24020
AT4G35270
AT4G38340
AT3G57920
AT4G37610
AT5G67480
AT1G35560
AT3G47620
AT2G33550
AT3G24860
AT3G25990
AT5G03680
AT2G47900
AT3G06380
AT1G66600
AT1G69310
AT2G24570
AT2G40750
AT2G47260
AT3G04670
AT4G31800
AT5G22570
AT5G28650
AT5G56270
AT1G69600
AT1G74660
AT3G28920
AT5G50010
AT1G22070
AT4G16141
AT1G70790
AT1G68360
AT3G02290
AT1G15100
AT4G10150
AT3G43430
AT4G28270
AT5G20885
AT1G72220
AT1G80400
AT2G42360
AT1G67910
AT4G12350
AT3G12560
AT5G03780
AT5G13820
AT3G04410
AT1G76580
AT1G68690
