# Supplementary material for: Optimizing data integration improves gene regulatory network inference in Arabidopsis thaliana
Source: Bioinformatics. 2024 Jun 24;40(7):btae415. doi: 10.1093/bioinformatics/btae415 (PMC11227367; doi:10.1093/bioinformatics/btae415)
Supplement: btae415_Supplementary_Data [file btae415_supplementary_data.zip › Supp_table_3.xlsx]

## Sheet: Sheet1
Gene	AGI	Role
NRT2.1	AT1G08090	nitrate uptake transport and metabolism
NAR2.1	AT5G50200	nitrate uptake transport and metabolism
NRT2.2	AT1G08100	nitrate uptake transport and metabolism
NRT2.4	AT5G60770	nitrate uptake transport and metabolism
NRT2.5	AT1G12940	nitrate uptake transport and metabolism
NRT1.1	AT1G12110	nitrate uptake transport and metabolism
NIA1	AT1G77760	nitrate uptake transport and metabolism
NIA2	AT1G37130	nitrate uptake transport and metabolism
NIR	AT2G15620	nitrate uptake transport and metabolism
GLN2	AT5G35630	nitrate uptake transport and metabolism
GLN1.1	AT5G37600	nitrate uptake transport and metabolism
GLN1.2	AT1G66200	nitrate uptake transport and metabolism
GLN1.3	AT3G17820	nitrate uptake transport and metabolism
GLN1.4	AT5G16570	nitrate uptake transport and metabolism
GLN1.5	AT1G48470	nitrate uptake transport and metabolism
NLP7	AT4G24020	positive regulator
NLP6	AT1G64530	positive regulator
NLP2	AT4G35270	positive regulator
NLP3	AT4G38340	positive regulator
LBD37	AT5G67420	negative regulator
LBD38	AT3G49940	negative regulator
LBD39	AT4G37540	negative regulator
LBD40	AT1G67100	negative regulator
LBD41	AT3G02550	negative regulator
LBD42	AT1G68510	negative regulator
BT1	AT5G63160	negative regulator
BT2	AT3G48360	negative regulator
HRS1	AT1G13300	negative regulator
HHO1	AT3G25790	negative regulator
HHO2	AT1G68670	negative regulator
HHO3	AT1G25550	negative regulator
G6PD3	AT1G24280	nitrate uptake transport and metabolism
G6PD2	AT5G13110	nitrate uptake transport and metabolism
HY5	AT5G11260	regulator
BZIP1	AT5G49450	regulator
TGA1	AT5G65210	negative regulator
TGA3	AT1G22070	negative regulator
TGA4	AT5G10030	negative regulator
CEP1	AT1G47485	signalling
CEP9	AT3G50610	positive regulator
CEP3	AT2G23440	signalling
CEPR1	AT5G49660	signalling
CEPR2	AT1G72180	signalling
CEPD1/GRXS11/ROXY6	AT1G06830	signalling
CEPD2/GRXC13/ROXY9	AT2G47880	signalling
GRXS13/ROXY18	AT1G03850	signalling
GRXS10/ROXY3	AT3G21460	signalling
GRXC6/ROXY21	AT4G33040	signalling
GRXC10/ROXY20	AT5G11930	signalling
NUDT	AT2G04440	signalling
NUDT4	AT1G18300	signalling
NUDT21	AT1G73540	signalling
NUDT19	AT5G20070	signalling
CIPK23	AT1G30270	positive regulator
CBL9	AT5G47100	regulator
CIPK8	AT4G24400	regulator
