# Supplementary material for: Optimizing data integration improves gene regulatory network inference in Arabidopsis thaliana
Source: Bioinformatics. 2024 Jun 24;40(7):btae415. doi: 10.1093/bioinformatics/btae415 (PMC11227367; doi:10.1093/bioinformatics/btae415)
Supplement: btae415_Supplementary_Data [file btae415_supplementary_data.zip › Supp_table_1.xlsx]

## Sheet: Sheet1
T0_1	T0_2	T0_3	C5_1	C5_2	C5_3	C20_1	C20_2	C20_3	C30_1	C30_2	C30_3	C45_1	C45_2	C45_3	C60_1	C60_2	C60_3	C90_1	C90_2	C90_3	C120_1	C120_2	C120_3	N5_1	N5_2	N5_3	N20_1	N20_2	N20_3	N30_1	N30_2	N30_3	N45_1	N45_2	N45_3	N60_1	N60_2	N60_3	N90_1	N90_2	N90_3	N120_1	N120_2	N120_3
AT1G47400	57.4085	120.848	90.9018	74.505	80.7164	64.9355	53.1749	44.6008	55.1284	63.648	25.1979	50.4358	31.9534	35.3987	41.6332	27.4463	45.8888	35.2585	63.4076	66.8386	77.8813	51.9266	43.9894	77.4943	90.957	35.5975	70.0781	37.2345	90.5313	44.7035	72.9566	41.0245	78.4105	113.085	56.312	101.153	109.333	114.976	64.4538	371.318	381.854	407.755	808.903	742.195	749.9
AT1G73920	1825.49	1878.74	1867.16	2048.89	1985.28	1893.52	2171.78	1627.25	1914.93	1687.81	1762.92	1649.36	2166.91	2151.81	2193.36	2576.66	3112.34	2405.81	1941.86	1874.52	2260.48	2287.08	1865.15	1867.24	1582.81	1917.82	1871.18	3634.09	3754.5	4612.13	7732.44	8436.12	8793.81	10804.3	11131.4	11169.8	11852.3	10952.2	12184.6	8179.61	8827.64	9350.66	5872.33	7158.84	6489.76
AT1G47395	186.899	319.978	219.909	162.383	149.411	180.088	83.9604	90.5532	97.775	110.247	34.5305	85.8482	84.0256	45.0529	64.9884	52.6969	16.196	59.9395	115.917	98.2325	136.533	102.699	93.4775	126.389	298.859	110.352	202.953	44.6814	175.977	80.4664	75.8365	83.2921	130.191	157.062	164.339	217.478	235.985	293.24	133.205	633.893	565.283	661.64	1187.24	1313.57	1311.73
AT5G40850	3189.39	3301.15	3766	2989.75	2725.47	3194.83	6166.42	4211.4	4844.02	4671.31	4166.99	3823.46	8084.21	7681.51	6200.3	5477.19	8797.15	5450.97	3387.35	3034.07	5154.59	3676.4	3155.14	3441.11	3406.83	5183.89	5817.39	23612.7	25114.8	27301.1	47921	39865.8	44154	52760.3	49205.2	50693.9	55928.4	49027	47410.8	41047.9	46797.3	44245.2	23991	29367.7	25498.6
AT4G25835	118.421	113.634	110.184	108.892	85.8685	117.75	137.135	131.099	149.783	115.93	95.1921	129.845	179.886	161.976	163.486	119.666	275.333	125.755	79.2595	45.5718	143.263	109.623	102.275	110.706	144.557	180.658	184.751	755.116	875.814	926.002	1347.78	1225.76	1151.01	1677.42	1729.58	1854.89	1746.07	1752.06	1624.24	1700.11	1954.26	1609.48	1460.58	1496.17	1416.65
AT1G67110	363.759	403.67	412.272	432.702	277.355	518.618	402.077	489.257	457.67	511.457	455.429	342.32	594.096	291.771	351.344	116.372	261.836	238.583	238.769	182.287	249.028	529.651	226.546	607.038	405.246	380.004	481.446	850.437	850.384	655.226	913.877	978.372	790.023	882.69	648.162	806.692	1022.96	622.345	845.061	1869.85	1376.29	2164.95	3831.73	3765.95	3562.62
AT1G30510	3829.12	4581.78	6001.36	4097.78	3980.86	4292.67	9036.94	6738.78	6832.81	8495.87	8337.71	5656.32	14060.7	13947.1	11874.6	10968.6	15877.5	12151.3	9113.85	6797.29	12110.1	9391.79	9417.04	8313.1	4818.28	7867.06	8743.38	31497.4	34409	36278.8	64669.3	54221.9	58881.8	80599.6	80208.9	79064.7	101138	90073.3	82124.2	118746	99086	108891	62159.4	74590.6	56535.5
AT2G27510	7985.7	8021.81	9308.26	8122	7317.71	7932.52	13942.1	13287	13623	14933.4	14844.4	11997.3	21057.3	24651.4	17496.1	22578.4	21648.7	18574.2	15890.5	13661.4	17878.1	17132.3	14972.9	14152.8	8881.3	13292.1	14587.2	28079.3	29555.9	33301.6	59220.6	48796.8	51977.3	67027.9	68278.8	68298.3	81098.7	74876.5	82877.6	87539.6	77198	85410	57519.9	67005.7	58348.5
AT4G24015	344.966	365.431	252.964	389.719	362.365	368.834	262.143	260.847	344.293	244.363	274.377	297.249	268.645	270.317	346.266	247.017	253.738	239.758	320.01	304.825	420.174	340.408	307.926	407.767	268.81	349.746	325.818	393.197	379.418	326.974	244.789	390.354	335.834	276.43	439.003	369.207	355.06	434.586	869.411	1568.82	1197.48	1294.04	2137.82	2332.61	2465.09
AT2G48080	133.095	99.9254	220.827	173.845	248.16	133.334	318.117	202.731	183.068	219.358	163.32	235.009	383.441	352.914	339.158	502.817	1125.62	401.947	136.723	70.8895	405.752	203.091	119.871	148.531	123.442	310.589	238.448	1861.73	2065.94	2163.65	4726.82	5048.5	4464.96	6950	8680.09	7795.07	9568.22	7161.18	9297.11	6259.36	5763.58	6037.85	3523.95	2896.13	3201.92
AT1G30270	4658.07	5201.17	4630.48	5032.91	4484.91	4506.52	4552.52	3749.17	4316.66	4073.47	4218.32	4018.77	4953.96	4916.13	4315.64	4632.94	4920.9	4446.1	4239.39	4341.47	4391.16	4045.66	3567.54	3990.03	4992.08	4992.56	4459.52	5017.73	4970.07	4900.79	7081.59	7492.56	7722.69	9114.32	9913.2	9279.49	9620.18	8676.96	10639.2	11611.7	10987.2	11669.5	10041.8	10750	10582.9
AT1G13300	412.415	384.551	478.382	399.27	424.19	383.552	921.698	535.21	610.573	802.419	714.874	478.604	904.162	727.282	987.011	564.296	990.658	749.832	762.873	536.734	871.117	618.504	692.833	649.476	380.07	692.372	837.297	4277.5	4698.47	5433.4	9236.69	10259.8	9391.51	7805.99	8028.48	6896.08	6027.36	5017.79	4639.24	2385.72	3379.01	2817.35	2763.94	2950.13	3137.78
AT3G25790	280.864	123.734	377.839	268.409	115.064	231.17	783.63	473.039	566.887	423.941	292.109	228.571	662.737	622.159	760.567	265.68	429.195	426.628	207.065	259.253	404.79	243.478	273.834	334.886	333.78	682.583	931.948	5439.22	5149.09	5748.88	8040.59	7604.45	7343.96	4231.26	5569.14	3886.79	2966.05	2759.41	1230.35	533.107	566.436	433.913	505.565	396.623	431.965
AT3G63110	32.4371	40.7638	46.8282	40.1181	72.1295	22.511	74.6315	56.7647	44.7268	76.1503	82.1265	19.3158	56.806	52.5617	92.4054	79.0454	94.4769	63.4654	32.6945	44.5591	108.649	93.4679	67.0839	83.9521	32.4846	63.1856	46.4154	195.109	340.764	307.816	695.008	767.033	568.106	768.034	680.34	824.394	1026.21	798.5	968.24	1112.63	1063.65	1103.25	1343.36	1103.47	1202.45
AT5G45340	417.821	737.717	397.122	537.773	591.634	672.732	880.651	474.39	534.642	375.069	599.15	485.042	674.571	935.383	799.154	685.06	852.991	877.938	1104.68	566.103	794.197	953.142	742.321	715.899	860.843	1016.31	1650.93	4581.34	5042.29	4697.7	4452.27	3978.13	3885.02	2445.46	1707.75	2025.58	2081.65	1850.16	1872.03	1499.86	1641.63	1692.57	936.683	949.342	929.258
AT1G31770	3895.8	3814.48	3895.01	4322.25	3355.74	4083.14	5932.27	5180.45	5602.3	6057.93	6479.6	4842.91	7152.82	7162.33	6335.35	5035.85	5981.74	6998.82	6345.71	5689.38	5826.67	7173.95	5308.42	5430.13	3737.36	3481.44	4360.31	7755.21	7060.42	7167.89	10291.7	8663.62	8968.39	11098	8454.84	10057.1	12699.9	11476.5	12113	23271	18849.3	20955.5	18394.2	20466.3	18496.9
AT5G65690	35.2689	70.3446	47.7464	60.1771	62.684	45.0219	93.2893	94.6078	47.8473	75.0137	141.855	78.3365	88.7594	84.7423	95.4517	71.3604	164.66	72.8676	163.473	92.1563	139.417	354.255	172.658	65.5011	58.4723	49.8366	66.4377	58.0859	88.4969	65.1394	118.075	59.672	109.479	127.22	133.31	152.993	141.808	184.594	359.509	1775.7	2204.6	1117.09	2436.15	2571.17	2579.12
AT3G60750	8186.25	8290.92	9215.06	8767.71	7950.56	8288.37	14725.7	11588.1	11714.3	15100.5	16214.4	10843.7	19090.4	18641.2	16257.3	16285.5	20649.9	18858.6	16370.1	13030.5	17326.2	18022	16830.4	14767.3	8873.99	10158.6	10959.5	31285.9	31794.8	36550.9	68902.7	54987.7	55924.4	91782.5	68678.7	78800.4	99810.8	81168.5	79928.5	140927	124260	136115	74208	86771	66239.9
AT1G49160	106.064	145.018	123.039	197.725	139.107	132.468	111.014	83.7955	143.542	89.7891	147.454	90.1406	157.4	156.612	183.795	205.298	248.339	152.787	91.1484	112.41	308.641	246.94	147.365	141.15	95.8297	170.868	128.325	257.663	240.06	324.42	663.329	726.009	1023.77	1372.72	1631.9	1660.17	2295.98	1489.41	2178.54	3569.96	2797.57	3545.16	2838.38	2365.01	2789.36
AT2G47160	712.844	658.714	632.64	738.364	619.112	664.074	912.369	846.064	856.051	839.926	1035.91	787.657	920.731	1019.05	1028.64	1058.33	1406.36	1081.26	952.105	1016.76	1082.65	1227.78	1064.54	1084	752.831	449.419	774.499	1072.35	916.502	1176.34	1339.14	1655.9	1551.94	2048.09	1630.75	2092.59	2762.54	2534.74	2330.36	4951.79	4131.18	3739.03	3811.73	4123.3	3903.91
AT4G29905	143.135	223.66	187.313	174.8	224.975	212.988	127.806	113.529	107.136	109.111	75.5937	95.5061	105.328	87.9603	83.2664	86.7304	199.751	66.9912	103.037	84.0546	164.416	90.0061	48.3884	95.0227	133.187	128.151	187.482	235.322	381.452	303.984	462.698	607.908	655.393	579.56	881.454	489.326	591.045	418.764	835.035	1259.83	1580.48	1658.72	1772.25	2042.02	2166.95
AT1G24280	809.125	790.385	1061.9	804.272	735.034	751.52	2329.43	1354.24	1518.63	1832.15	1776.92	1087.05	3434.4	3116.16	2605.63	2117.76	4467.41	2562.12	1507.91	1218.29	2455.66	1947.82	1804.67	1569.26	728.468	1182.73	1691.89	10008.6	10423.3	13458.3	27257	20926.2	23169.6	34417	26427.5	29927.3	35910.9	27295.6	28818	29560.9	31586.6	30955.5	11383	14872.4	12255.4
AT5G41670	4604.27	5262.86	5209.41	4296.46	3631.38	4458.04	9617.2	8111.94	8286.95	9350.57	9749.72	6701.52	14195.6	12580.5	11662.4	9995.95	15078.5	11586	8658.11	7169.96	11267.8	10263	9948.21	8617.55	6228.12	7715.77	10651	30253.8	31744.9	36126.8	66004.6	46526.7	51693.2	76512.9	61152.5	68831.8	87117.4	76898.6	67998.8	92495.4	91150.1	93791.3	54719.9	65144.3	53248.8
AT2G33550	1570.62	1493.47	1919.96	1611.41	1963.81	1742	1782.76	1148.81	1360.53	1296.83	1094.71	917.503	1563.35	1666.96	1555.66	1527.11	2917.99	1666.55	1232.49	1061.32	2048.95	1014.3	1038.15	1243.6	1412.27	2306.72	1863.9	5722.2	7355.41	7342.88	11974.5	12648	12510.2	14415.2	18450.8	16138.9	16736.5	14832.9	18724.6	11605	14823.1	14471.4	9040.72	10903.2	10236.5
AT1G43710	6656.04	6194.65	7235.42	6631.9	5611.51	6258.92	8365.25	8933.68	8757.1	9386.94	9057.25	8064.36	11453.5	10745.1	9711.7	8886.02	9342.41	9524.51	8335.13	7348.2	9421.71	8004.77	7492.5	7650.71	6527.79	8556.76	8291.06	15811.3	15971.1	16708.9	23644.7	19238	19503.5	25004.3	25601.3	25056.8	29097.6	26294.6	29976.8	24411.5	24937	25853.2	16525.9	18319.3	16278.1
AT5G07440	3362.9	4196.15	3084.24	3731.94	3029.44	3272.75	4146.71	4191.12	4206.4	4595.16	5558.47	4449.08	5343.32	5458.9	5026.45	4995.23	4013.92	4885.66	5169.7	4361.73	4520	7067.79	5594.35	4392.26	4663.98	4276.15	4011.74	3984.09	4652.7	4068.02	5841.33	4692.95	4716.47	5332.26	5793.24	5056.37	5916.95	6189.69	10624.9	20744.8	17300	14285.3	22543.7	27499.5	25994.3
AT4G09620	774.886	703.085	894.327	757.468	846.663	854.551	1015.92	735.238	894.537	736.498	621.548	773.707	826.054	941.819	906.791	902.435	1079.74	907.32	642.002	783.835	850.925	610.426	632.348	722.357	642.384	918.417	953.79	3017.49	3456.46	3318.28	3895.5	4531.34	4571.48	4311.36	5363.43	4727.62	5534.82	4465.06	4630.65	3007.68	3441.3	3680.56	2314.49	2566.27	2480.13
AT1G56430	33.9817	31.3845	32.137	28.6558	18.0324	42.4245	40.1144	25.6793	31.2048	29.5509	28.9309	28.9738	26.0361	17.163	50.7722	64.7733	64.7842	14.1034	25.7593	36.4574	36.5369	48.4648	24.1942	15.6834	25.9877	27.5881	28.2133	56.5965	60.0151	71.5257	84.4761	80.8058	102.082	155.492	178.13	228.858	260.883	184.594	249.222	599.414	398.005	580.089	693.346	557.628	596.277
AT5G13420	9078.53	8823.74	9405.59	9549.06	7580.47	9628.63	14706.1	12574.7	12724.3	16925.8	17397.8	11556.2	18957.8	18852.5	16912.2	18665.7	19168	19083.1	17323.2	14043.2	16481	21259.9	19209.1	15756.2	9892.38	12123.6	13354	18361.1	19669.7	22244.5	40092.5	34182.1	37052.7	49067.8	46527.5	44490.7	58406.3	49585	56518.9	84689.7	67746.2	76884.1	55754.9	67705.6	54378.8
AT1G68880	274.943	470.768	301.17	248.35	236.138	427.708	557.87	462.227	578.329	402.346	325.706	554.794	671.021	610.359	654.961	627.972	1041.95	620.55	364.594	327.104	888.424	581.578	397.005	365.33	467.779	615.837	589.748	1499.81	1102.65	1252.98	2292.37	1236.95	2194.01	4053.78	4926.72	4381.17	7096.87	7237.13	7661.41	15742.6	10600.8	10924.7	10080.2	11653.2	9632.3
AT5G14070	19.5652	16.2334	9.182	15.2831	21.4671	14.7187	14.9263	24.3277	19.763	21.5949	27.9977	23.6083	21.3023	31.1079	24.3706	16.4678	26.9934	29.3821	17.8334	16.2033	46.1519	11.5392	15.3963	27.6765	11.3696	8.89939	15.4718	35.7452	67.1355	43.4263	106.555	90.7511	103.561	98.9492	101.132	92.3018	124.488	100.208	186.2	209.53	154.587	153.87	447.23	382.878	359.905
AT3G23210	594.938	508.285	682.682	550.191	493.744	508.228	523.353	500.07	572.088	489.862	490.893	470.019	508.887	612.504	585.911	633.461	623.547	515.95	683.613	606.611	717.277	550.422	543.269	658.701	502.7	570.451	539.692	990.439	844.28	1061.39	1551.29	1526.61	1461.69	1573.76	1600.87	1705.69	1682.21	1553.75	1727.36	1357.96	1245.93	1395.6	1204.47	1063.22	1105.85
AT2G20670	47.111	111.108	51.4192	75.4602	100.466	73.5936	69.967	33.7885	47.8473	27.2777	41.0633	46.1434	66.2737	28.9626	44.6795	58.1862	45.8888	47.0114	51.5187	38.4828	81.7273	83.0826	59.3857	42.4373	70.6541	40.9372	63.7074	68.5115	136.306	68.9712	66.2369	65.8878	125.753	144.497	117.221	152.993	187.273	176.155	518.495	1343.38	1412.05	907.831	1093.35	1377.38	1313.31
AT5G65010	1097.46	765.133	1017.83	923.671	962.586	842.43	1004.73	1317.75	1202.42	1286.6	1385.89	1000.13	960.968	1000.82	1372.88	1274.61	1346.97	1204.67	1126.48	1104.86	1562.43	1418.17	1305.39	1852.48	851.097	1093.73	896.454	1172.14	1292.87	1539.08	2635.08	2890.36	2393.74	4374.18	3554.55	4135.88	4109.17	3835.33	4533.25	5764.72	5183.3	4989.99	3921.74	4048.69	3515.9
AT1G30820	1494.17	1203.79	1331.85	1470.04	1299.19	1400.01	899.309	1092.04	1052.64	981.998	978.052	1221.19	978.72	1048.02	1259.15	999.046	1241.7	1064.81	1203.75	1341.84	1826.84	1177	1183.32	1482.54	1300.2	1159.59	983.824	993.417	1015.17	997.528	1094.35	1264.3	869.913	1492.09	1461.81	1486.94	1393.18	1774.21	2138.44	7309.66	5306.73	4472.99	8220.15	10847.2	8569.21
AT3G05770	62.8147	21.2838	19.7413	69.729	31.7713	63.2039	43.846	58.1162	49.9276	107.974	60.6616	39.7048	57.9895	37.544	50.7722	40.6206	24.2941	27.0315	48.5465	80.0038	56.7283	88.8522	61.5852	131.002	24.3635	10.6793	37.3143	29.7876	43.7398	28.0994	42.238	77.0763	79.8899	31.4124	42.5213	32.8746	49.795	27.4254	105.991	294.402	264.183	309.278	637.789	620.459	875.411
AT2G24762	184.583	268.392	312.647	128.951	220.682	231.17	112.88	139.209	137.301	92.0623	167.986	108.383	121.896	86.8877	110.683	137.232	121.47	75.2182	123.843	109.372	326.909	165.011	123.17	382.859	198.156	437.85	127.415	174.258	198.355	192.864	123.834	85.7785	115.397	130.362	186.174	151.729	202.428	204.635	264.977	1277.07	632.194	941.683	2247.26	1983.11	1833.18
AT5G03330	1549.77	2310.55	1780.85	1606.63	1650.39	1671.01	1824.74	1219.09	1638.25	1311.6	1533.34	1434.74	1685.25	1776.37	1630.8	1743.39	1441.45	1489.09	1284	1286.14	1397.06	1752.81	1399.96	1250.06	1685.14	1711.35	1731.93	3039.83	2976.34	3190.56	4628.9	4326.22	4981.29	5519.17	5828.86	5228.33	6635.73	5151.75	6489.79	5606.91	5152.15	5942.45	3722.29	3672.69	3721.39
AT3G18440	707.18	809.865	723.542	849.166	756.502	830.308	717.395	628.466	702.108	713.767	894.992	800.534	769.248	758.39	742.289	726.779	769.312	799.193	893.651	794.975	956.69	1230.08	1045.85	1103.37	821.049	747.548	663.467	755.116	781.214	651.394	719.007	609.151	702.736	1080.59	1046.94	1125.32	1359.62	1396.58	1269.02	2459.98	2021.17	2108.02	2064.48	2150.99	2064.8
AT3G58760	1438.04	1281.35	1377.3	1395.54	1206.45	1328.15	1508.49	1265.04	1491.59	1383.21	1316.82	1333.87	1560.98	1702.35	1407.4	1742.29	1635.8	1517.29	1527.73	1560.58	1488.4	1422.79	1525.33	1459.48	1240.91	1217.44	1420.67	1870.66	1845.21	1991.22	2487.24	2473.9	2824.26	2827.12	2999.47	2904.34	3228.02	3291.04	3010.71	2908.22	2931.39	2983.53	2040.04	2200.08	2028.77
AT5G41080	1073.51	905.461	881.932	1267.54	1525.02	1006.07	851.731	975.812	935.103	806.966	829.665	1069.88	797.651	728.355	824.54	910.12	720.724	668.737	579.585	790.924	1007.65	1103.15	932.576	677.152	930.685	931.766	965.622	942.778	1038.57	910.675	868.76	832.921	841.803	775.887	866.515	858.533	969.92	1062.21	1705.88	5254.15	4112.72	2723.49	5805.66	6107.4	5559.71
AT4G26130	2041.99	2906.86	2464.45	2094.74	1822.99	2238.98	2651.28	2207.06	2442.29	2749.37	2526.32	2182.69	2927.88	2940.24	2833.09	3129.98	3339.08	3370.72	4336.49	2979.38	3510.43	3119.06	3255.22	3296.27	2865.96	2475.81	2855	3395.79	3763.66	3486.88	5398.79	4793.65	4855.53	5684.08	4856.62	6156.4	7244.09	6402.77	6425.33	10666.1	9387.15	10530.8	8403.48	8897.5	8020.84
AT1G16300	1655.58	1710.28	1633.02	1726.99	1198.72	1554.12	1823.81	1885.4	1902.45	1831.02	1846.91	1817.84	1882.88	2085.3	2021.75	1951.98	1800.46	1835.79	1767.49	1493.74	1785.5	1923.59	1815.66	1944.74	1635.6	1636.6	1850.24	2639.18	2483	2693.71	3185.13	3083.05	3031.38	3500.92	3672.92	3570.69	4377.63	3929.21	4241.06	5239.57	4714.92	4719.18	3628.4	4514.04	3690.11
AT1G78050	599.314	649.696	774.043	579.802	710.133	546.324	1844.33	942.023	1196.18	1277.51	1074.18	956.134	2048.57	2293.41	1615.57	1633.61	2340.33	1759.4	1071.98	893.207	1205.72	1638.57	1068.94	956.685	652.129	1061.7	1351.51	7923.51	8734.74	8954.76	16438.3	12313.6	14224.8	14600.5	13108	12628.9	15306.6	11739.1	12157.4	10089.2	11430.2	10709.3	4356.19	5519.34	4715.18
AT3G16560	248.684	338.376	275.46	252.171	248.16	350.652	277.069	286.526	319.329	271.641	300.508	364.855	313.617	316.443	273.154	310.692	412.999	306.749	223.908	238.999	350.947	294.251	279.333	333.963	289.925	336.397	272.121	509.368	424.175	498.125	767.004	662.608	835.885	1339.74	1560.65	1422.46	2093.56	1633.92	2018.12	2601.88	1729.3	2412.68	1610.03	1634.6	1586.11
AT4G04810	149.314	92.7106	127.171	148.055	126.227	116.018	134.337	117.584	215.313	152.301	170.786	141.65	192.904	185.575	167.548	210.788	143.065	158.663	104.028	151.906	123.072	192.705	135.267	170.672	97.4539	125.481	149.257	162.343	134.271	134.111	190.071	146.694	176.054	171.198	148.25	217.478	217.583	229.951	187.632	417.733	293.024	416.987	587.233	602.788	585.983
AT2G19600	1132.47	1125.87	1205.6	1108.98	1028.7	1071	991.665	1104.21	1034.96	970.632	904.325	1029.11	1043.81	996.526	1022.55	1024.3	1120.23	968.434	1023.44	1171.7	1338.4	1158.54	1022.75	1299.87	1083.36	1046.57	1060.27	1374.7	1666.18	1636.15	2256.85	2339.64	2316.81	2594.67	2492.67	2704.57	2801.51	2495.71	2863.18	1973.29	2369.57	2426.53	1645.03	1850.58	1696.18
AT3G49940	498.399	555.181	825.003	466.134	978.042	644.16	2498.29	897.422	1286.68	1075.2	967.786	1137.49	2126.68	1645.5	1405.37	2039.81	3285.1	1524.34	875.818	778.771	1871.07	872.367	633.448	688.223	1526.78	2580.82	2966.03	11624.6	12779.2	14918.2	28224.6	18313.1	23817.6	27206.3	24123.4	24447.3	26276.6	22929.7	26391.7	19898.7	20002.9	18796.7	11905.8	13158.3	11910.5
AT3G57157	38.873	117.602	56.0102	27.7006	20.6084	57.1432	79.2959	50.007	82.1726	69.3309	83.993	61.1668	99.4105	139.449	114.745	147.112	148.464	74.0429	74.3058	65.8259	85.5733	105.007	82.4802	114.396	81.2116	74.7548	133.785	239.79	246.164	297.598	537.575	520.887	520.764	653.379	597.596	694.16	743.678	658.209	568.626	773.138	655.266	863.209	674.456	776.556	675.464
AT5G08010	328.233	483.754	376.462	316.169	266.192	329.872	462.715	323.018	459.75	430.761	403.167	370.22	462.732	441.947	435.625	408.401	396.803	495.97	348.742	372.676	400.944	395.796	356.314	380.091	341.901	323.048	330.368	787.883	655.08	817.436	1298.82	1316.51	1285.64	1562.77	1331.95	1430.05	1699.53	1331.18	1422.28	1145.78	1232.09	1272.5	836.682	843.314	844.132
AT5G67420	1573.2	1119.38	1859.81	1516.85	2047.96	1587.89	4492.81	2784.17	3080.95	2855.07	2647.65	2431.65	4411.93	3996.83	4048.57	3425.3	4829.12	2989.92	1847.74	2033.51	3067.18	2002.06	1787.07	1634.76	2613.39	4898.22	5493.39	17544.9	18228.3	21909.8	35335	27466.5	30818.3	28305.8	30199.3	27776.5	27412.1	25137.4	28365.4	13705.6	19638.4	15196.2	9161.83	11474.6	9890.05
AT4G05390	3110.61	2401.1	3193.5	3619.22	3552.38	2983.57	3733.44	2493.59	2742.9	3105.11	3024.68	2503.55	3633.22	3786.59	3491.1	3853.46	6591.79	3487.07	2589.8	2503.41	4099.82	2947.12	2590.98	2350.66	2815.61	4209.41	3616.76	12317.2	14120.8	14280.9	27372.2	25110.7	23413.7	32592	36822.3	32074.2	36378.5	30952.7	47754.6	34178.5	37725.1	36611.8	19042	23883.8	21492.5
AT5G04840	476.774	549.77	515.57	389.719	457.679	563.64	882.517	698.746	701.067	546.691	533.822	687.859	764.514	869.949	636.683	697.137	715.325	645.231	612.28	482.048	556.707	545.806	481.684	433.599	505.136	762.677	903.734	2813.44	3037.38	2666.89	3181.29	2445.31	2769.52	1933.44	1742.22	1698.1	1939.84	1402.91	1493.9	932.274	1110.95	1015.54	572.788	540.938	566.582
AT1G03850	336.985	913.398	218.991	375.391	392.419	606.93	447.789	447.36	412.943	442.126	510.491	610.595	422.495	358.278	448.826	507.208	715.325	379.617	517.168	345.333	533.631	651.967	375.01	384.704	417.428	581.13	622.512	860.862	831.057	1006.47	1867.11	1537.8	2159.99	2432.89	2830.54	3038.37	3475.91	3205.6	4892.76	7379.95	6017.38	8510.53	4466.75	6092.67	6287.44
AT1G78090	79.0332	59.1616	96.8701	69.729	154.563	76.191	158.592	101.365	76.9718	179.578	139.988	86.9213	197.638	248.863	213.243	185.537	229.444	157.488	145.639	151.906	242.297	271.172	199.052	135.615	47.9148	78.3146	128.325	443.836	452.656	533.888	1270.02	662.608	840.324	1199.96	1336.55	1435.1	1461.38	1330.13	1323.45	1506.49	1476.66	1349.44	615.567	564.5	597.861
AT2G19800	1269.94	1205.24	1017.83	1921.85	2005.89	1471.01	1652.15	1386.68	1619.53	1646.89	1491.34	1816.76	1802.41	1880.42	1777.03	1529.31	1255.19	1471.46	2289.61	1811.73	2306.63	3113.29	1988.32	1572.95	1803.71	1090.17	1407.02	1775.34	2694.58	1873.72	3220.65	1899.56	2734.01	3043.87	2817.9	2689.4	3435.86	4148.61	4888.47	11395.5	13448	8070.47	12897.5	16278.2	13017.9
AT5G54130	1054.21	1533.87	973.752	1249.39	824.338	931.608	813.483	794.705	1006.87	964.949	830.598	1227.63	1015.41	1219.65	931.162	881.576	1047.34	768.636	857.984	814.216	1029.76	845.827	649.944	848.747	980.224	1019.87	1028.42	2030.03	2111.72	2233.9	2604.36	3228.5	3071.32	3411.39	3823.47	3855.18	3997.67	4474.55	4415.8	3577.92	5136	4456.07	3921.18	4324.56	3911.44
AT2G36580	11663.5	21625.4	11908.1	13361.2	9487.61	13716.1	15703.4	13937.1	14545.6	13929.8	12641.9	18122.6	18737.7	17714.4	11224.7	11606.5	15526.6	13573.4	11939.5	8476.35	11861	11607.3	8933.15	8804.82	18655.1	18241.1	14812.9	34702.6	35016.3	31495.6	44852	37697.8	43056.2	58948.6	52219.6	53062.1	71696.1	56066.9	58017.1	75125.6	68398	75393.1	34635.6	46644.4	35259.6
AT5G01740	69.2506	85.8565	85.8517	66.8635	78.1403	88.3123	193.109	81.0924	171.626	134.115	70.9275	120.187	89.9429	97.6145	172.625	216.277	237.542	185.695	96.1022	153.931	200.953	180.012	76.9815	127.312	86.8964	184.217	172.01	947.247	1032.46	1084.38	2218.46	1728	1825.63	1989.98	3082.22	2337.89	2615.32	2178.21	2569.56	1380.51	1548.18	1478.69	952.795	1082.86	870.264
AT1G16170	266.448	204.18	239.191	194.859	203.508	238.097	248.15	250.035	222.594	278.46	228.648	235.009	320.717	321.806	279.247	306.301	242.941	333.781	267.501	242.037	346.139	263.095	272.734	270.307	197.344	301.689	317.627	458.729	640.839	607.968	1124.11	1147.44	1084.43	1207.81	1303.22	1337.74	1156.11	1164.52	1448.06	818.226	1053.27	1024.77	936.128	1044.57	998.943
AT1G63940	3299.57	3721.41	3673.26	3180.79	2414.62	3316.04	5265.25	5433.19	4934.52	6151.12	6926.63	5320.44	7627.39	7298.56	6763.87	6356.57	7377.3	7096.37	6067.32	5184.04	6418.96	7538.59	6871.15	5718.89	3838.87	3776.9	4574.19	9432.25	9363.37	10317.6	17729.4	14863.3	14989.7	21701.3	18029	19896.7	23569.3	19208.3	17489.9	27265.4	23645	25548.5	15536.4	17711.6	15485.4
AT2G40400	494.537	551.213	406.304	477.596	451.668	475.328	428.198	409.517	465.991	364.839	390.101	507.577	456.815	460.183	355.405	443.533	488.58	338.482	353.696	408.121	424.982	451.184	291.43	455.74	552.239	485.906	423.199	713.414	658.132	613.077	597.092	625.313	581.421	670.656	559.672	605.651	832.443	830.144	800.66	1005.21	1155.95	1092.47	1131.13	1083.84	1115.74
AT1G49860	1023.31	1633.44	1720.71	584.578	1328.39	1560.18	2058.9	1928.65	1811.96	1882.16	2146.49	1550.63	2805.98	2616.28	2649.29	2327.45	2901.79	3011.08	2743.37	1664.89	3113.33	2889.43	2858.21	2221.5	1473.99	3302.56	3071.6	4441.34	5548.85	5995.38	8859.43	6877.19	8687.29	11555.1	12580.6	12255.9	15488.4	12356.2	10788.1	23183.5	18731.6	20303.1	18729.8	18459.6	14362.5
AT5G01340	978.519	891.392	859.895	977.162	647.449	842.43	1216.49	1278.56	1249.23	1401.39	1148.84	1194.36	1439.09	1282.93	1405.37	1297.66	1023.05	1150.6	1128.46	1156.51	1086.49	1147	1252.6	1143.96	1132.09	1059.03	1282.34	1960.03	1976.43	2024.43	2691.71	2424.17	2293.14	2797.28	2689.18	2822.16	3197.71	3188.73	2954.85	2962.59	2907.17	2809.66	2421.71	2638.91	2427.87
AT4G36010	483.467	864.698	634.936	481.417	397.571	659.745	1252.88	773.081	1008.95	853.565	809.133	920.722	1482.87	1646.57	1069.26	1373.41	1665.49	1231.7	1090.81	762.568	1231.68	1018.92	863.292	854.282	595.281	766.237	1084.85	3665.37	3683.3	4195.75	7579.81	5813.04	7660.56	7696.05	7103.35	6786.08	8317.93	6578.92	7160.11	5768.69	5153.3	6727.18	2667.83	3169.05	2893.89
AT5G13110	1479.49	1595.56	1559.1	1389.81	1065.63	1447.63	3013.24	2169.22	2272.75	2655.03	2745.64	1961.63	3392.98	3507.69	3028.05	2963.1	3838.46	3102.75	2798.85	2239.09	2861.42	3055.59	2845.02	2315.6	1560.89	1801.24	2500.97	7767.12	8290.22	8509	14413.7	10672.6	12875.6	16061.2	12415.1	13651.8	17208.5	13383.6	14280.1	12856.9	14128.6	13217.4	6920.68	8052.22	7205.61
AT1G14340	848.256	962.819	978.802	906.478	606.232	973.167	1161.45	890.665	1007.91	992.227	928.59	785.511	1247.37	1293.66	971.78	1261.43	1041.95	1123.57	1129.45	797	1120.14	1062.76	832.5	851.514	772.322	862.35	936.498	1404.49	1387.47	1401.14	1945.83	1898.31	2155.55	2282.11	2719.06	2507.32	3040.74	2676.08	2926.2	3243.73	2859.87	3182.03	2136.7	2609.46	2310.28
AT3G17510	911.071	1468.94	971.915	1007.73	1056.18	1137.67	1332.17	954.187	1054.72	969.495	1129.24	1004.42	1249.73	1235.74	1140.34	1019.91	1392.86	1164.71	1041.27	888.144	1133.61	1187.39	1232.8	818.302	1193.81	1167.6	1287.8	3684.73	3570.39	4512.5	7133.43	5433.88	6484.4	5087.25	4217.65	4329.33	3856.95	3315.3	3234.15	2523.64	2839.1	2585.01	1492.8	1738.66	1705.69
AT2G44380	396.968	554.821	492.615	289.423	660.329	438.964	848	686.582	597.051	721.723	988.318	685.712	991.738	762.681	822.509	988.068	874.586	1121.22	1339.49	799.025	988.419	1127.38	921.578	566.446	559.548	671.014	620.692	582.348	701.872	762.515	1140.43	625.313	1096.27	1124.57	1009.02	1258.09	1624.83	1253.13	1409.39	3442.65	3381.31	3360.51	2365.04	2981.54	2294.04
AT2G41560	852.117	780.645	802.507	771.795	659.47	836.369	820.013	1048.79	897.657	818.331	775.536	888.529	932.565	779.844	944.363	884.869	1228.2	888.515	741.076	854.724	1098.03	810.055	896.284	1298.95	982.66	637.196	717.163	1246.61	1268.45	1458.61	1761.52	1924.42	1952.87	3507.2	2685.74	3707.24	3815.81	3288.93	2621.12	4959.75	4853.35	5426.98	3998.4	4430.59	3845.32
AT2G46620	2774.4	3059.81	2971.3	2868.44	2982.21	3176.64	3110.27	2626.04	2642	2718.68	2747.51	2680.61	3413.09	2928.44	2742.71	2662.29	2796.52	2612.66	2559.09	2596.58	2403.74	2214.38	2443.61	1962.27	3016.2	3376.43	3584.9	5428.79	5887.58	5610.93	7745.88	7858.05	8011.19	7254.7	7559.59	6764.58	7615.39	5865.86	6554.24	5118.89	4447.27	5343.9	3447.28	3520.52	3468.78
AT4G16790	1146.63	978.331	954.469	1364.97	1324.95	1014.73	943.155	860.931	981.91	887.662	899.659	909.991	1007.12	1142.41	1043.88	963.915	893.481	1041.3	968.948	1132.21	1054.76	1039.69	897.384	949.305	902.261	1160.48	1054.81	851.926	841.229	767.624	782.364	927.402	813.694	939.232	981.437	990.031	1315.24	1344.9	1372.15	1892.4	1845.82	1941.84	2005.59	2271.74	2113.1
AT4G38470	682.209	989.514	717.115	852.987	896.467	774.031	543.877	494.664	540.883	594.427	736.339	599.864	666.287	663.993	697.61	569.786	736.92	664.036	628.132	577.243	872.078	1031.61	652.143	607.961	783.692	799.165	558.805	734.265	1109.77	1062.67	2140.7	1817.51	1594.84	2437.61	2493.82	2370.76	2233.2	2755.19	4728.05	6037.9	7574.79	4776.12	6398.45	7974.67	7286.38
AT2G41310	2022.68	1860.34	1961.28	1973.43	2028.21	2129.88	1247.28	1565.08	1433.34	1137.71	1295.36	1588.19	1363.34	1221.79	1278.44	1332.79	1338.87	1107.12	1043.25	1207.15	1513.4	1216.24	1172.32	1493.61	1770.41	1960.53	1722.83	2114.92	2337.54	2362.9	2522.76	3132.78	2766.56	3048.58	4125.71	3702.19	3832.05	3634.91	4580.52	4150.81	3523.21	4323.74	4755.64	4305.91	4947.99
AT4G02920	1763.19	1956.66	1801.05	1810.09	1514.72	1825.99	1908.7	1532.65	1707.94	1503.68	1603.33	1455.13	1901.82	2000.56	1660.25	1953.08	1857.15	1813.46	1844.77	1452.22	1636.47	1618.96	1252.6	1279.58	1748.49	1792.34	1763.78	3619.2	3618.2	3612.05	4908.25	4113.64	4808.19	5106.09	4698.03	4653.02	6303.4	4828.97	5408.39	4856.31	5371.34	5073.08	3135.06	3774.79	3398.31
AT1G68890	134.382	113.273	154.717	135.637	102.184	129.005	131.538	136.506	136.261	123.886	110.124	104.091	144.382	104.051	160.44	119.666	269.934	137.508	92.1392	147.855	161.532	140.779	151.764	138.383	81.2116	119.252	97.3812	144.47	102.738	130.279	92.1557	105.669	170.136	252.87	210.308	201.041	302.018	255.267	206.252	728.049	557.207	661.64	607.789	521.304	487.791
AT5G48970	800.115	993.122	773.584	870.18	670.633	845.027	722.059	640.63	739.553	677.397	626.215	701.809	727.827	806.661	712.841	809.118	674.835	668.737	595.437	688.64	801.889	717.741	658.742	707.596	826.734	874.81	809.994	1365.76	1314.23	1214.66	1494.65	1636.01	1627.39	1832.92	2012.29	1993.97	2171.5	2162.38	2450.68	1767.74	2389.18	1921.83	1685.59	1770.08	1735.78
AT4G14500	1751.6	1913.73	1992.04	1730.81	1592.86	1712.57	1966.54	1829.98	2009.59	1959.45	1777.85	1724.48	2118.39	2298.77	2330.44	2177.04	2078.49	2186.03	2136.04	2207.7	2269.13	1943.21	2192.87	2326.67	1727.37	1790.56	1989.49	2192.37	2469.77	2684.77	3728.47	3414.98	3562.5	3895.14	3687.86	4084.04	4055.05	4015.71	4140.8	4255.57	4626.09	4276.04	3968.4	4594.54	4088.82
AT1G70410	1092.05	792.549	1020.12	861.584	1227.92	1145.46	2312.64	2265.18	1649.69	2500.46	2757.77	1705.16	3381.14	3726.52	3795.73	3212.32	3749.38	4171.08	3511.2	3011.79	3633.5	4801.48	5168.76	3674.52	1098.79	1423.9	1872.09	3063.66	3565.3	4539.33	9928.82	7523.64	8338.14	12560.3	12601.2	13096.7	15775.3	12605.1	14682.6	21783.1	15493.4	16361	12180.8	10895.3	10581.4
AT5G24920	7.72312	13.3474	11.9366	4.77596	6.0108	12.9871	0.932893	2.70308	1.04016	4.54629	6.53279	7.51172	2.36692	10.7269	1.01544	2.19571	16.196	1.17528	3.96298	2.02541	4.80749	11.5392	0	0.922551	4.8727	9.78932	6.37074	22.3407	25.4301	8.94071	20.1591	12.4317	13.315	23.5593	43.6705	15.1729	27.0625	41.138	42.9692	72.9375	44.9919	58.4705	142.225	129.59	132.242
AT5G51050	632.009	747.096	591.78	652.396	571.884	591.346	801.355	651.442	701.067	703.538	644.88	672.835	729.011	859.222	668.162	708.115	863.789	877.938	725.225	740.288	647.088	755.821	675.238	744.498	662.687	590.919	674.388	1566.83	1649.91	1696.18	2247.26	2342.12	2454.4	1832.92	1485.95	1811.9	1780.71	1542.15	1512.52	661.742	927.525	906.293	546.676	559.591	525.009
AT1G31200	54.0618	60.9653	42.6963	48.7148	55.8145	53.68	43.846	39.1947	57.2088	54.5554	45.7295	42.9241	33.1368	49.3436	57.8803	48.3055	43.1894	47.0114	52.5094	46.5845	62.4973	54.2345	31.8923	52.5854	48.727	50.7265	64.6175	80.4266	112.91	62.585	115.195	100.696	112.438	160.203	153.996	161.844	251.14	167.717	214.846	274.51	353.013	321.588	237.782	236.599	184.11
AT5G03680	209.554	160.169	213.941	190.083	224.117	160.174	135.27	148.669	168.506	180.715	181.985	129.845	163.317	166.267	132.008	91.1218	153.862	157.488	167.436	178.236	142.302	155.78	192.454	185.433	111.26	136.161	214.785	111.704	103.755	130.279	77.7564	108.155	105.04	95.808	91.9379	87.2441	137.478	116.03	148.96	494.649	386.469	484.69	721.68	482.034	565.395
AT3G48990	2403.43	3017.24	2239.03	2812.09	2037.66	2490.93	5199.01	3785.66	4069.1	5496.46	7158.07	3415.68	5949.25	6193.7	5737.26	6708.98	6448.72	6230.18	7023.38	5365.32	5381.5	9279.86	6548.93	5138.61	3012.95	2965.28	3565.79	5430.28	5366.78	6480.74	13640	10276	10758.5	15258.6	12134.7	12110.5	15427.8	13933.1	15973.1	24984.4	23910.3	21074	15739.2	18858.2	16781.3
AT4G02380	8501.35	13965.4	9724.66	11790.9	8394.5	14497.9	10769.3	8766.09	8654.13	8421.99	9270.96	9989.51	12023.9	12510.7	10002.1	11797.5	12983.8	9453.99	8857.25	7154.77	10633.2	6553.14	9025.53	7235.56	13421.8	15732.3	14909.3	25772.3	32449.9	30031.8	46483.9	42441.7	46376.1	57268	69742.9	59041.5	63566.6	54294.8	81697.4	64143.9	68999.1	74682.2	51201.5	63568.6	58756.3
AT2G26980	1524.54	1569.59	1502.18	1848.3	1473.5	1871.01	953.417	901.477	916.38	881.979	787.668	1157.88	1119.55	1103.8	909.838	1031.98	1182.31	835.627	814.392	842.572	1098.03	726.972	747.82	690.99	1444.75	1568.96	1124.89	1980.88	2248.02	2113.84	3078.58	3703.39	3563.98	4578.36	5933.44	4711.18	5081.26	4296.29	6203.32	4038.09	4506.11	4460.68	3550.06	3998.62	3985.87
AT5G20250	1059.1	2612.49	1024.25	1628.6	1395.36	1584.43	1098.02	1046.09	959.027	916.077	1067.64	1276.99	1711.28	971.855	1015.44	1061.62	1225.5	1105.94	1735.78	1395.51	1922.99	2402.47	1340.58	1245.44	2231.69	1623.25	1375.17	1403	2188.01	1339.83	1817.2	1253.11	1810.84	2651.21	2226.05	2250.65	2460.52	3024.17	4188.07	18751.6	22280.2	11811	16852.5	23472.4	17861.8
AT2G44000	64.1019	74.3128	56.9284	72.5946	24.9019	97.8361	70.8999	83.7955	98.8151	62.5114	53.1956	83.702	76.9248	86.8877	61.9421	57.0883	62.0848	77.5688	88.1762	67.8513	69.2278	49.6188	49.4881	52.5854	57.6602	59.6259	95.561	81.916	100.703	79.1891	83.5161	105.669	116.876	92.6667	78.1472	89.773	95.26	105.482	75.9123	159.136	193.811	209.263	292.783	268.997	268.84
AT1G53510	3138.93	2822.8	3039.7	3044.2	3437.32	3031.19	2368.62	2153	2331	2174.26	2063.43	1961.63	2189.4	2384.58	2426.91	2401	2731.73	2456.34	2561.07	2767.73	2660.46	2479.78	2600.87	2854.37	2589.84	2697.4	2434.53	2405.35	2745.44	2921.06	3437.6	3459.73	3457.46	3877.87	4209.61	4187.72	4405.78	4163.38	4776.75	3791.42	4097.72	4083.7	3570.06	3674.65	3636.26
AT3G47980	1599.46	1575.72	1915.83	1700.24	1133.46	1776.64	1902.17	1708.35	2135.45	1893.53	1822.65	1512	2234.37	3036.78	2514.24	2503.1	2612.96	2153.12	1696.15	1535.26	2131.64	2034.37	1679.3	1587.71	1340.8	2167	2057.75	4696.02	5087.04	4917.39	7036.47	7789.68	7528.89	7408.63	10520	8399.46	9734.92	8805.65	10175.1	6076.36	6904.52	6714.87	4423.97	4988.22	4866.83
AT4G04830	663.416	311.681	691.405	591.264	317.713	461.475	752.845	639.278	1051.6	778.551	938.855	657.812	1001.21	1238.95	1067.23	1130.79	893.481	990.765	662.808	899.283	900.923	900.061	625.75	1272.2	574.166	776.026	833.656	658.307	434.347	591.364	1217.22	872.703	911.337	1292.62	1089.46	1580.51	1787.21	1621.26	1647.15	3739.71	1627.78	3446.68	5256.76	4749.65	4908.4
AT5G41590	251.516	306.991	264.442	269.364	256.747	251.95	228.559	224.356	226.755	267.094	248.246	272.568	216.573	194.156	225.428	198.711	145.764	204.5	253.63	244.062	202.876	243.478	221.047	265.695	247.695	209.136	290.324	141.491	127.151	141.774	126.714	140.478	159.78	100.52	163.19	99.8882	139.643	152.949	210.549	372.644	269.951	375.442	462.786	532.103	509.964
AT5G22920	171.453	275.246	127.63	244.529	291.953	170.564	163.256	135.154	152.903	134.115	136.255	169.55	176.335	133.013	136.069	147.112	126.869	150.436	343.788	164.058	458.634	275.788	175.958	222.335	202.217	169.088	129.235	168.3	327.54	171.151	320.625	376.679	289.971	417.786	555.075	445.072	453.568	624.454	1751.71	3329.93	4042.35	2283.43	3091.72	4325.54	3732.08
AT1G64190	4597.57	4706.6	4772.81	4508.51	4066.73	4721.24	7618.94	6614.44	6491.63	7372.94	8021.33	6227.21	9657.02	9454.66	8200.72	7418.19	9625.85	8243.45	7265.13	6063.07	8243.88	7809.76	7252.76	6456.93	5882.16	7854.6	8546.8	19808.8	20826.3	22863.9	43289.2	28724.6	32012.2	41104.8	35259.3	37917.1	43250.2	36581.2	44657.9	38923.4	40485.8	38341.3	22452.6	27700.8	23988.1
AT5G54660	1270.45	954.883	1223.96	1177.75	1318.08	1122.09	989.8	914.992	1137.93	969.495	956.587	1177.19	1125.47	1346.22	1093.63	999.046	923.174	1006.04	955.077	1083.6	1119.18	658.891	802.807	993.587	1012.71	1117.76	1276.88	1833.43	1853.35	2177.7	3658.39	3529.35	3442.66	3301.45	3856.79	3771.73	3050.49	3293.15	4011.89	1856.59	2496.47	2204.95	1668.92	1843.71	1799.13
AT1G80380	1056.52	1175.3	1009.56	1352.55	1153.21	1257.15	1723.99	1162.32	1117.13	1285.46	1103.11	1165.39	1220.15	1300.1	1176.9	1348.16	2502.29	1313.97	1095.76	1015.74	1630.7	1167.77	1333.98	1058.17	1286.39	1120.43	1370.62	6885.41	9260.64	8867.91	17636.3	18451.1	19497.6	17446.5	19729.9	16035.2	17683.7	15111.4	17131.8	14537.1	21005.4	12894.3	8474.04	12778.3	10365.2
AT1G15040	115.332	139.607	77.1288	130.861	124.509	141.992	88.6248	66.2254	66.5702	45.4629	47.5961	130.918	53.2556	34.326	16.2471	46.1098	53.9868	24.681	25.7593	11.1398	58.6513	136.163	31.8923	29.5216	173.793	89.8838	72.8084	202.556	258.37	169.873	108.475	104.426	124.273	124.079	132.161	93.5662	143.973	165.607	537.115	1863.22	2073.09	1106.32	1814.48	2917.73	2057.28
AT5G57180	75.4291	69.2624	81.2607	99.34	77.2817	89.1781	32.6513	75.6862	44.7268	40.9166	71.8607	38.6317	37.8707	41.8348	49.7567	49.4034	37.7908	61.1148	64.3984	64.8132	97.1112	54.2345	50.5878	69.1913	80.3995	101.453	74.6286	35.7452	60.0151	72.8029	70.0767	89.508	56.2188	116.226	78.1472	69.5424	84.435	64.3441	80.2092	181.681	160.356	150.792	295.005	297.467	264.088
AT3G13730	1804.64	1551.55	1772.59	2238.97	1567.1	1987.03	2585.98	1786.74	2028.31	2498.18	2304.21	1625.75	2766.93	2328.8	1995.35	2147.4	2629.16	2300.03	1844.77	2108.45	1525.9	2244.38	2147.78	1662.44	1954.76	1439.03	2134.2	4317.72	5624.13	4941.66	9177.17	9367.26	8949.15	8657.27	7386.06	8586.59	7796.17	6266.69	7943.58	4937.21	6493.83	6031.69	3765.07	4930.29	4231.35
AT4G01430	643.851	172.795	552.757	627.561	584.765	489.181	805.087	651.442	888.296	805.829	613.149	568.744	680.489	520.253	1055.05	1157.14	944.769	868.535	550.854	1003.59	849.002	831.98	809.405	779.555	284.241	365.765	464.154	394.686	334.661	411.273	630.691	333.169	503.011	502.599	538.986	644.848	426.505	603.358	492.714	1572.8	1378.6	1537.16	2060.04	1987.04	2230.3
AT5G52882	4327.52	4433.51	4401.85	4403.44	5639.84	4103.92	4155.11	4583.07	4564.22	4234.87	4577.62	4926.61	4396.55	4823.87	4830.47	4099.38	5204.33	4365.01	4655.51	4595.66	5567.07	5233.05	4485.82	4395.03	4078.45	4386.51	3788.77	5324.54	4447.22	4240.45	3162.09	3540.54	3347.98	4138.59	4163.64	4865.44	6539.38	5311.03	5971.29	13577	9784	11378.7	9175.72	9354.01	9781.96
AT5G19600	408.038	203.098	331.47	367.749	122.792	270.997	544.81	300.042	909.099	612.612	855.796	319.785	543.208	696.174	1174.87	829.977	817.9	658.159	269.482	768.644	676.894	1243.93	653.243	885.649	138.06	567.781	482.356	965.119	458.76	836.595	1489.85	1752.86	1464.65	2131.33	1916.9	2469.39	2683.52	1951.42	3043.65	4356.36	2914.09	4142.17	4431.19	4778.12	4649.46
AT1G49500	2.83181	2.88593	1.8364	0	6.86948	2.59742	3.73157	1.35154	2.08032	1.13657	4.66628	1.0731	3.55038	1.07269	4.06177	14.2721	16.196	4.70114	0	1.01271	15.384	8.07747	3.29921	11.0706	2.43635	5.33963	2.73032	11.9151	12.2065	22.9904	82.5562	106.912	103.561	105.232	194.219	117.59	103.92	136.072	352.348	190.964	271.105	338.513	528.343	540.938	617.658
AT5G53460	13204.7	25792.7	14358.4	14108.2	13400.6	16066.8	29718.2	26213.1	25219.7	31229.6	38564	28484.4	68022.8	63841	43759.5	41884.2	68320.3	59183.8	38866.9	37456	43374.1	62868.1	50444.9	37332.9	20382.5	16738.9	21007	34894.7	28303.7	39238.2	70990.6	62193.1	78299.5	165272	86213.6	131415	187381	151300	108059	285113	252191	266778	131486	149040	133109
AT4G37540	40.1602	15.8726	43.6145	57.3115	81.5751	32.9006	176.317	59.4677	79.0521	85.2429	84.9263	56.8744	107.695	128.722	115.761	198.711	342.816	122.23	60.4354	72.9149	253.835	72.6972	45.0892	81.1845	91.7691	268.761	226.616	997.885	1326.44	1462.44	2748.35	2212.84	2003.17	2443.89	3736.13	2967.57	2651.04	2667.64	3456.16	2648.29	2498.78	2148.02	3253.39	2762.61	2899.43
AT2G42070	830.493	837.642	783.684	848.211	808.023	804.334	721.126	741.995	741.634	734.225	637.414	673.908	813.036	788.425	757.521	849.738	669.436	674.613	688.567	657.246	817.273	612.734	585.059	699.293	802.37	780.476	678.938	1033.63	1158.6	1002.64	1507.13	1541.53	1500.16	1806.22	2061.71	1872.59	1619.42	1618.1	2013.82	1485.27	1721.23	1772.58	1345.58	1550.17	1466.54
AT5G60680	567.649	706.332	678.091	680.097	790.849	713.425	998.196	836.603	1009.99	1005.87	1129.24	839.166	1055.65	982.581	1026.61	1082.48	998.756	1098.89	2350.04	1465.39	2189.33	1314.32	1158.02	1549.89	936.37	751.108	839.117	1328.53	1584.81	1768.98	2964.34	1770.27	2839.05	2770.58	2047.92	2370.76	2510.32	3427.11	3016.44	6752.69	8156.22	7314.97	5684.55	8478.3	5928.72
AT1G02030	54.0618	68.5409	53.7147	52.5356	71.2709	54.5458	67.1683	39.1947	35.3654	30.6874	45.7295	40.7779	54.4391	47.1982	42.6486	70.2626	140.366	75.2182	47.5557	35.4447	44.2289	32.3099	50.5878	37.8246	49.5391	88.9939	41.8648	120.64	135.288	173.705	292.786	242.417	248.546	361.243	335.573	326.217	369.133	285.857	263.545	159.136	153.434	190.798	95.5573	88.3565	93.8365
AT1G68670	332.094	427.84	344.784	486.193	281.649	399.137	508.427	385.189	506.558	426.214	469.428	508.651	586.995	630.74	538.185	535.752	780.109	438.381	361.622	316.977	623.05	684.277	287.031	383.781	421.488	518.834	487.816	1626.4	1429.17	1784.31	3461.6	3102.94	3262.17	3334.43	3475.25	3135.73	2856.72	2729.88	3808.51	2249.13	3017.92	2481.92	2201.71	2759.67	2608.02
AT4G37180	196.167	151.151	179.967	200.59	352.061	180.954	205.236	200.028	266.281	193.217	310.774	188.866	268.645	257.445	272.139	320.573	275.333	304.399	304.158	400.019	514.401	461.57	392.606	624.567	191.659	283	223.886	247.237	337.712	353.797	466.538	303.333	439.395	387.944	386.139	433.692	500.115	429.312	799.228	1087.43	857.153	1035.54	1621.14	1531.51	1502.57
AT5G65830	448.456	413.049	419.158	526.311	489.45	483.12	512.158	521.694	532.562	550.101	520.757	497.919	511.254	510.599	516.861	512.697	583.057	511.249	472.585	543.823	601.897	466.186	460.789	506.48	497.827	426.281	504.198	442.346	499.448	477.689	537.575	487.321	471.942	475.899	556.224	555.075	586.715	625.509	610.163	787.725	729.099	733.959	808.903	822.697	888.081
AT3G03040	1217.68	1023.42	1261.61	1216.92	1222.77	1238.1	859.195	839.306	994.392	809.239	611.283	827.362	746.762	894.621	934.208	905.729	839.495	798.018	740.086	916.499	999.957	576.962	676.337	889.339	980.224	969.143	958.341	1377.68	1312.19	1318.12	1512.89	1817.51	1617.03	2021.39	2130.66	2174.78	2080.57	1917.67	2526.59	1580.75	1790.45	1687.95	1647.81	1491.26	1691.43
AT4G18340	745.023	1365.05	1002.22	837.704	637.144	871.001	1945.08	1240.71	1594.56	2036.74	1777.85	1295.23	1868.68	2527.25	2209.61	2123.25	2558.97	1965.08	2812.72	1810.72	2730.65	2007.83	2438.11	1512.98	1021.64	1088.39	1875.73	4850.91	4765.61	6074.57	12305.7	9286.45	10317.6	10480.8	8888.09	9322.48	11340.3	8317.27	9987.48	15320.9	12386.6	13455.9	6229	8733.55	7360.42
AT1G71980	3122.2	4175.58	3412.95	3736.71	2837.1	3790.5	3524.47	2836.88	3491.81	2983.5	2348.07	2851.23	3674.64	3887.42	3123.5	3108.02	3784.47	3518.8	3004.93	2833.55	3343.13	3151.37	2902.2	2950.32	3601.73	3388.89	3636.78	5793.69	6596.58	6869.02	8164.42	8953.28	9576.44	8831.61	8539.88	8721.89	8864.59	8463.89	9872.9	8971.31	10283.5	9936.91	7592.91	10214	8507.84
AT1G55580	209.811	271.999	292.906	277.961	233.562	326.409	293.861	144.615	227.795	212.539	167.986	199.597	250.893	215.61	206.135	254.702	329.319	186.87	173.38	179.249	150.955	196.167	178.157	152.221	220.083	221.595	264.841	740.223	702.889	697.375	925.397	784.438	991.227	632.961	576.91	551.282	558.57	543.233	537.115	383.253	365.703	452.377	320.561	339.682	320.707
AT3G58610	14449.4	15283.5	13717.9	14860.9	11519.3	14945.6	15695	18721.5	17003.5	17098.6	20294.6	20197.9	18890.4	18173.5	16929.5	17813.8	17518.7	16182.5	18301	16066.6	19584.7	18502	16721.5	19717.7	17899	14912.7	12960.8	21137.3	22544.3	22367.1	26329.7	23581.6	21360.2	32340.7	30025.8	31412.9	33768.6	33484.3	32593.6	42302.4	46215.9	41758.7	36824	44716.3	34630
AT4G24620	5589.99	5803.61	6375.07	4961.27	5189.89	5674.5	7378.25	6523.88	6814.08	7800.29	8508.49	6216.48	8977.72	8873.27	8765.31	7849.65	8832.24	9549.19	9089.08	7812.02	9339.99	9671.04	8989.24	8513.3	5259.26	6612.24	6330.69	10382.5	9965.56	11638.2	16455.6	14076.4	14776.7	18905.6	18331.3	17923	20963.7	19027.9	17626	24648.9	19774.5	21263.3	15692.5	16809.3	14479.7
AT3G45210	755.064	771.987	853.926	1023.01	1061.33	840.698	708.999	687.934	830.047	750.137	730.739	731.856	659.186	797.007	687.455	665.299	736.92	645.231	753.956	613.7	790.351	616.196	601.555	588.587	713.038	929.986	751.747	592.774	578.79	670.553	1187.46	1008.21	1142.13	1258.07	1775.55	1577.98	1739.58	1762.61	1767.47	1385.81	1377.44	1178.64	1211.69	1314.55	1263.82
AT5G14060	1632.67	1239.51	1610.06	1348.73	1418.55	1362.78	1750.11	1975.95	1882.69	1962.86	2066.23	1742.72	1923.12	1751.7	2142.59	1892.7	2235.05	1889.86	1772.44	1876.55	2006.64	1929.36	1879.45	2344.2	1508.91	1324.23	1657.3	2037.47	1874.71	2187.92	3001.78	2921.44	2728.09	3830.75	3229.32	3702.19	3769.27	3787.86	3741.19	4384.21	3675.49	4563.78	4211.74	4205.77	3726.54
AT5G62720	119.966	196.965	179.967	114.623	29.1953	187.88	259.344	236.519	280.843	289.826	261.312	227.498	481.668	430.148	461.011	449.022	491.28	352.585	209.047	175.198	360.562	343.87	260.637	214.954	157.55	169.088	218.425	860.862	1059.93	1030.74	1746.16	2154.41	2023.88	2586.82	3283.33	2450.42	3174.97	2525.24	2010.96	2503.75	2938.32	2543.47	1865.03	2203.02	1868.42
AT5G20150	465.704	777.759	432.472	458.492	516.07	598.272	621.307	406.813	592.891	338.698	471.294	329.442	410.66	386.167	626.529	1017.71	661.338	786.265	1014.52	895.233	1089.38	730.434	665.34	808.154	499.451	608.718	534.232	431.921	414.003	461.085	597.092	404.029	767.831	714.633	707.922	843.36	948.27	704.621	883.734	2395	1603.56	2928.14	2763.94	3741.41	3500.06
AT5G20990	3348.74	3905.39	3484.57	3520.84	3141.07	3596.56	2978.73	2605.77	2827.15	2864.16	2737.24	3218.23	3480.55	3293.15	3219.97	3173.89	3160.93	2988.75	3181.28	3109.01	3016.22	3072.9	3117.75	2863.6	3411.7	3282.98	3087.08	3507.49	3357.79	3210.99	3823.5	3969.43	4071.43	4473.13	4973.84	4577.16	4955.69	4404.93	5107.61	5935.79	5546.69	5757.8	4463.41	4863.54	4630.85
AT1G67480	2130.81	2270.51	2243.16	2473.95	2122.67	2458.89	2286.52	2266.53	2293.55	2286.78	2502.99	2369.41	2453.31	2585.18	2295.92	2296.71	2321.43	2302.38	2191.53	2261.37	2228.75	2249	2155.48	2167.07	2544.36	2361.9	2373.55	2149.18	2285.66	2087.02	2080.22	2242.67	2192.53	2202.01	2190.42	2179.84	2313.3	2414.49	2475.03	3104.49	3938.52	3065.08	3619.51	4615.16	4069.81
AT1G77400	230.149	140.689	303.465	196.77	199.215	180.088	332.11	160.833	223.634	237.543	278.11	165.258	183.436	230.628	233.552	192.124	340.117	319.677	204.093	172.16	213.452	123.47	131.968	197.426	179.478	295.46	446.862	859.373	1045.69	1125.25	1886.31	1459.48	1600.76	1168.54	1032	1187.28	894.145	828.035	733.342	458.843	614.889	561.624	486.675	558.61	356.737
AT3G47340	13.3867	28.4986	24.3323	25.7902	12.8803	14.7187	15.8592	6.7577	22.8835	14.7754	12.1323	31.12	31.9534	41.8348	34.5251	38.4249	59.3855	44.6608	28.7316	14.1779	27.8834	111.931	29.6929	20.2961	30.0483	10.6793	22.7526	25.3195	100.703	29.3766	128.634	179.016	109.479	290.565	75.8488	182.075	137.478	256.322	769.149	1099.37	1557.41	1264.81	1608.36	2964.85	2117.85
AT5G65210	4288.65	5512.49	5020.72	4327.02	4693.57	5284.88	8444.55	6344.13	7800.15	7288.83	6105.36	5864.5	10232.2	10906	8800.85	8835.52	8883.53	9535.08	8189.49	7204.39	8143.88	7364.35	6911.84	6638.67	5386.76	4716.67	7029.65	12910	12391.6	15277.1	24122.7	21041.8	25797.1	27489	22355.8	25491.7	27455.4	24275.7	19397.7	27653.9	26128.7	26947.2	18238.1	20490.9	18245.1
AT1G15380	2120.51	1774.13	2247.3	2333.54	2220.56	1755.86	2212.82	1905.67	3467.89	1873.07	2307.01	1529.17	2002.41	2955.25	3969.37	3448.36	2704.74	2345.87	1892.32	2456.83	3257.55	4207.21	2214.87	2521.33	1625.04	2581.71	1928.51	2618.33	2173.77	2173.87	3300.33	3564.16	2766.56	3026.59	4638.27	3574.48	4670.99	4842.69	7228.86	9499.12	5032.17	7622.71	13159.7	12948.2	13767
AT5G15330	681.951	675.669	580.303	634.248	578.754	629.441	988.867	927.156	798.842	846.746	752.204	985.108	1002.39	920.366	923.038	972.698	1182.31	869.711	917.429	824.343	1007.65	718.895	911.681	775.865	771.51	836.542	925.577	1793.22	2032.38	2249.23	3188.01	2641.73	2748.81	2665.35	2424.86	2416.28	1980.98	2070.61	2085.44	1261.16	1961.18	1498.69	1302.25	1329.27	1311.73
AT5G10210	290.389	303.384	319.993	453.716	154.563	380.089	763.107	363.564	469.112	536.462	608.483	319.785	523.089	618.94	623.482	470.979	925.874	427.804	702.437	486.099	822.08	582.732	500.38	485.262	758.516	946.005	1366.07	4348.99	4716.78	4644.06	7704.6	6994.05	7327.68	6032.76	6718.36	5836.51	5251.21	5496.67	7306.2	5610.88	7392.51	6057.85	4686.19	6401.92	4865.24
AT5G04250	383.067	496.02	375.085	388.763	356.354	427.708	575.595	502.773	514.879	364.839	347.171	408.852	558.592	489.145	501.629	528.067	572.26	555.91	439.89	438.502	406.713	490.418	444.293	361.64	429.609	329.277	465.064	1069.38	1172.84	1143.13	1608.89	1464.45	1704.32	1176.4	1410.1	1323.83	1510.09	1114.95	1075.66	843.423	957.52	897.06	565.566	648.93	660.815
AT5G66530	1368.54	1044.35	1561.4	1367.84	1419.41	1362.78	835.872	1000.14	944.465	896.755	919.257	1094.56	895.878	901.057	928.116	966.111	1109.43	860.308	834.206	818.267	1100.91	911.6	788.51	1095.07	1110.97	1261.93	796.342	1151.29	1409.85	1371.76	1939.11	2052.47	1846.35	2252.27	3019.01	2454.22	2372.84	2380.73	2903.29	2804.78	2344.19	2688.1	2586.71	2796.97	2487.66
AT2G15620	2782.38	4143.84	4052.02	2775.79	2201.67	3123.83	11763.8	7288.85	7910.41	10107.5	9195.37	6143.51	21400.5	21601.8	14066.9	13221.4	20439.4	16140.2	9640.93	6709.18	11414.9	11408.9	10270.4	7836.15	4942.54	7522.65	12265.5	54337.1	49038.4	56091.5	111794	77099.9	89093.6	131302	82867.1	106319	140761	108454	92624.5	128532	132705	136347	52310.9	67520.1	53166.9
AT5G10030	1620.05	1461	1851.55	1513.02	1983.56	1458.88	1848.06	1497.51	1909.73	1607.11	1580	1445.47	2010.7	2298.77	2312.17	2309.88	2270.14	2015.61	1656.52	1845.15	2022.99	1943.21	1740.88	1704.87	1309.13	1674.86	1625.45	2424.71	2409.76	2721.81	3812.94	4408.27	4121.73	4202.99	5497.89	4469.68	4367.89	4434.47	4697.97	3490.39	3314.4	3277.42	2611.16	2903.98	2818.26
AT5G22350	1879.81	2089.05	1773.96	2019.28	1665.85	1859.75	1915.23	1855.66	1829.64	1770.78	1679.86	1766.33	2026.08	2008.07	1943.56	2141.91	1900.34	1933.34	2045.89	1991.99	1830.69	2082.83	1985.02	1751.92	1897.91	1869.76	1952.18	2173.01	2241.92	2233.9	2725.31	2533.57	2847.93	2907.22	2954.65	2765.26	3691.33	3254.12	3332.98	3734.4	3587.81	3454.37	2840.05	2990.38	3006.73
AT1G13245	633.553	846.3	830.053	732.633	1015.82	780.957	1209.96	716.316	908.059	700.128	567.42	740.441	867.475	932.165	884.451	975.991	831.397	867.36	959.04	668.386	1189.37	530.805	554.267	487.107	1421.2	1793.23	2049.56	4413.04	5461.38	5143.46	5601.34	5564.41	6746.26	3560.6	4432.56	3284.93	3157.65	2979.87	3940.28	2345.94	2866.79	2401.91	1621.14	1846.65	1909.2
AT3G18560	905.149	1070.68	1016.45	1076.5	964.303	1111.7	1779.96	1329.92	1506.15	1609.39	1902.91	1515.22	2045.02	2324.51	1874.51	1900.38	1824.75	1831.09	1412.8	1361.08	1463.4	1751.66	1413.16	1079.38	1219.8	1397.2	1967.65	2920.68	2747.47	3163.73	6710.09	4543.77	5580.46	6383.01	6357.5	5882.03	7687.92	6216.06	7280.42	8203.48	6229.65	7559.62	4275.08	5031.41	4201.26
AT5G58900	1576.29	1055.17	1558.19	1381.21	1711.36	1264.08	1820.07	1911.08	1687.14	1574.15	1863.71	1152.51	2213.07	2216.17	1818.66	2229.74	1862.54	1862.83	1200.78	1460.32	1453.78	1684.73	1412.06	1525.9	1352.99	1727.37	1888.47	2750.89	2563.36	3071.77	4333.24	4717.82	4129.13	4730.71	5239.31	5227.06	5696.12	4943.95	6014.26	3424.08	3150.59	3883.67	2491.71	2088.16	2717.3
AT5G43180	897.684	1059.86	1032.06	1224.56	1081.08	1076.2	1325.64	1210.98	1462.46	1276.37	1130.17	1384.3	1229.61	1517.85	1310.94	1204.34	855.691	1264.61	938.235	1088.66	1016.3	1060.46	917.179	799.851	1054.94	1199.64	1118.52	1155.76	1017.21	784.228	899.478	743.413	889.145	772.746	1105.55	978.652	1499.26	1600.16	1448.06	1845.98	1686.62	1746.42	1700.03	1912.43	1803.09
AT1G66140	2345.51	2395.68	2486.49	2596.21	2281.53	2740.28	3117.73	2757.14	3288.98	2845.98	2588.85	2782.55	3348	4097.66	2978.3	3258.43	3009.76	2793.65	2400.57	2595.57	2698.92	2379.39	2007.02	2093.27	2438.78	3048.04	3142.59	6547.32	6502.99	5932.8	7092.15	7635.53	7446.04	6191.39	7160.81	6602.74	6545.88	6346.86	6617.26	4382.88	4659.54	5168.48	3901.74	4546.43	4641.54
AT2G30040	266.448	458.863	275.001	294.199	401.006	398.271	840.537	364.916	453.509	408.029	344.371	394.902	530.189	519.181	579.818	519.284	445.391	458.361	400.261	306.85	395.175	496.188	348.616	274.92	671.62	994.951	1466.18	4280.48	3700.59	3947.96	5345.99	3891.11	4618.82	3601.44	2621.38	2640.08	3187.96	2426.09	2669.82	3182.73	2702.97	2821.97	1252.8	1573.73	1285.6
AT1G66760	160.641	155.84	124.416	187.218	173.454	161.04	80.2288	95.9593	88.4135	80.6966	58.7951	133.065	72.191	79.3788	73.1119	114.177	59.3855	77.5688	24.7686	73.9276	99.9957	49.6188	64.8844	62.7334	168.108	173.538	95.561	162.343	166.822	169.873	132.474	149.18	133.15	197.898	243.635	242.766	203.51	222.567	290.758	236.052	237.649	286.198	391.674	415.276	443.447
AT2G40900	5929.81	6266.08	6828.2	6699.72	5966.14	5968	5011.5	4462.78	5974.67	4783.83	3688.23	5391.27	5362.25	6559.48	5450.9	5311.41	4499.8	5335.79	5721.55	6601.83	6294.92	4928.41	4808.04	5814.84	5920.32	5768.58	6575.51	4847.94	4399.41	4328.58	4767.14	4068.88	4951.7	4762.13	4953.15	4888.2	6393.25	6736.09	4412.94	11676.6	11614.8	11306.3	10482.4	12658.5	10230.6
AT3G13070	1606.92	1550.11	1684.9	1691.65	1658.98	1562.78	1373.22	1296.13	1466.62	1494.59	1568.8	1499.12	1428.43	1506.05	1544.49	1364.63	1228.2	1283.41	1159.17	1443.11	1480.71	1546.26	1485.74	1623.69	1520.28	1453.27	1408.84	1517.68	1438.33	1616.99	1758.64	1844.86	1901.08	1958.57	1877.83	2088.8	1961.49	2015.76	2049.63	2143.04	2276.13	2200.34	2089.48	2092.09	2132.11
AT1G23870	829.205	1402.56	773.125	1194.95	838.077	1108.23	1495.43	1073.12	1230.51	1399.12	1315.89	1089.2	1994.13	1713.08	1598.31	1226.3	1984.01	1779.38	1674.36	1361.08	1441.28	2000.91	1805.77	1339.54	1370.04	871.25	1119.43	1825.98	2125.96	2403.77	4692.26	4058.94	4319.97	5583.56	3456.86	4445.66	4353.82	4528.35	4579.09	7337.51	9612.11	7350.36	5631.77	8021.79	6396.32
AT5G07890	1021.25	1257.55	1189.53	1101.34	1104.27	1130.74	902.108	774.432	812.364	775.142	644.88	934.672	921.914	925.729	882.421	884.869	912.377	835.627	849.068	781.809	891.308	707.356	703.831	719.589	1122.34	935.325	961.071	1344.91	1550.22	1458.61	1558.97	2051.22	2068.26	1972.7	2563.92	2221.56	2541.71	2094.88	2357.58	2028.99	2128.46	2332.66	1504.47	1725.9	1581.76
AT5G62430	238.387	349.559	211.186	292.289	215.53	258.01	249.082	232.465	264.2	262.548	245.446	288.665	281.663	282.117	209.181	217.375	313.123	230.356	265.519	223.808	198.068	167.319	189.155	231.56	258.253	258.082	268.481	466.176	496.396	399.777	601.892	637.744	724.927	658.091	688.385	632.204	1025.13	843.857	804.957	827.509	855.999	898.599	509.454	501.669	509.964
AT5G20540	1228.23	954.161	1420.92	1107.07	1432.29	1107.37	1210.9	904.18	1097.37	1130.89	1035.91	1039.84	1062.75	1247.54	1161.67	1268.02	1641.2	1270.48	1002.63	941.817	1125.91	758.128	785.211	949.305	1050.88	1292.19	1256.86	2743.44	2993.64	3273.58	6688.01	6790.17	6253.61	6781.95	7550.4	7341.15	6647.63	5206.6	9670.94	2877.72	3027.15	3212.8	1684.47	1799.53	1806.25
AT5G28770	370.967	588.37	339.734	400.226	704.122	460.609	311.586	274.363	285.004	301.191	259.445	374.513	310.066	272.463	292.448	366.683	369.81	245.634	409.177	385.841	490.364	481.187	381.608	342.266	417.428	484.127	314.896	379.792	410.951	333.361	375.343	371.707	420.162	433.492	606.79	451.394	464.393	588.59	1005.48	1319.51	1468.58	1080.17	1493.92	1929.12	1788.04
AT1G11080	260.527	172.074	284.642	300.886	295.388	235.499	237.888	250.035	393.18	273.914	513.291	334.808	262.728	283.189	615.359	368.879	386.006	391.37	491.409	519.518	1256.68	733.896	422.298	968.678	149.429	235.834	279.402	208.513	178.011	347.41	501.097	363.004	403.888	574.848	910.185	690.367	716.615	817.487	366.671	3664.12	2113.46	1723.34	4698.42	4028.08	3825.12
AT3G47520	4983.99	5093.67	4851.31	5553.49	4638.62	5259.77	7264.44	6869.88	6570.69	7543.42	7131.94	6369.94	7981.25	8934.41	7433.05	7549.93	7884.77	7832.1	7557.39	6621.07	7386.22	7847.84	7386.92	6896.07	5577.61	6528.59	7537.49	12457.2	12624.5	13187.5	22113.5	14397.1	17121.6	20612.8	17179.7	17925.5	23084.3	19835.9	24143	26189.9	23942.6	25550.1	15021.9	17856.9	15629.1
AT2G37180	598.027	680.359	574.334	828.152	383.832	665.805	834.939	836.603	690.666	879.706	934.189	745.806	816.586	1123.1	882.421	873.891	742.318	789.791	989.753	805.102	1154.76	846.981	842.397	630.102	678.117	521.504	686.219	598.731	851.401	776.564	917.717	837.894	754.516	763.322	688.385	896.465	816.205	802.719	730.477	1698.78	1743.15	1340.21	1939.48	2111.72	1978.49
AT1G25550	607.809	693.706	617.949	703.022	465.407	774.897	1448.78	955.539	901.818	1080.88	990.185	1058.08	1643.82	1101.65	1093.63	1108.83	1279.49	1026.02	848.077	767.631	826.888	942.756	957.87	715.899	959.921	941.555	1471.64	4557.51	4999.56	5461.5	9291.41	6977.89	9237.64	7669.35	6139.15	6566.07	5722.1	5352.16	4950.06	4022.17	6181.19	4586.86	4056.18	4951.89	4499.8
AT2G22200	12.6144	15.1511	11.0184	12.4175	25.7606	9.52387	12.1276	12.1639	28.0843	19.3217	27.0644	8.58482	23.6692	24.6718	32.4942	26.3485	94.4769	17.6293	20.8056	18.2287	17.307	17.3089	34.0918	9.22551	12.1817	8.00945	33.6739	64.0434	84.428	154.547	319.665	215.068	255.944	325.119	299.947	308.516	299.853	236.28	210.549	173.724	156.895	155.408	119.447	84.4296	95.4202
AT1G76350	2917.28	3072.08	2746.8	2645.88	3215.78	2816.47	3421.85	3197.74	3020.62	2934.63	3311.19	3153.85	2984.68	3003.52	3256.53	3212.32	3228.41	3270.82	3244.69	3425.99	2784.5	3400.62	3147.44	2751.05	3026.76	2488.27	3085.26	2934.08	2264.3	2592.81	2083.1	2311.05	2204.37	1611.46	1445.72	1547.64	1339.05	1352.28	1244.68	759.876	1271.31	927.834	836.126	773.61	818.397
AT1G15670	1832.95	2255	1665.16	1918.03	1592.86	1878.8	1905.9	1827.28	1769.31	2060.6	2381.67	2110.79	2481.71	2456.45	2182.19	2268.16	2232.35	2166.05	3429.96	2275.55	2484.51	2395.55	2027.91	1862.63	2544.36	1711.35	2062.3	2372.58	2779	2838.04	4311.16	3615.13	3565.46	4543.81	3583.28	3913.34	4926.46	4622.23	6315.04	8171.65	10988.4	10192.3	4465.08	6665.03	6045.13
AT1G58280	1569.08	1530.27	1741.37	1555.05	1498.41	1572.3	1822.87	1629.96	1949.26	1888.98	1660.26	1738.43	1906.55	1966.24	2066.43	1990.41	1989.41	2151.95	1877.46	1978.83	1901.84	1642.03	1717.79	1809.12	1495.92	1568.07	1667.31	2540.88	2380.26	2438.26	3121.77	2823.23	3204.47	2913.5	3239.66	3001.7	3163.07	2822.7	2625.42	2310.13	2195.37	2311.12	1832.81	1858.43	1778.54
AT2G42280	1013.53	788.942	845.663	1092.74	917.934	904.768	834.939	819.033	763.477	813.785	771.803	709.321	763.331	608.214	722.996	901.337	720.724	725.151	678.66	774.72	652.857	1056.99	792.909	667.004	972.915	780.476	750.837	772.989	781.214	809.773	801.563	992.047	948.323	921.955	922.827	969.801	978.58	1008.41	1502.49	1723.98	1948.49	1926.45	1678.36	2045.94	2084.99
AT2G21210	3.08925	1.44297	0	1.91038	3.43474	0	5.59736	0	2.08032	0	0.933256	1.0731	2.36692	0	2.03089	3.29356	2.69934	0	0.990744	2.02541	10.5765	3.46177	1.09974	3.6902	3.24846	6.22957	4.55053	20.8513	22.3785	31.9311	47.0378	63.4015	54.7394	92.6667	94.2363	79.6577	98.5075	70.673	104.558	83.5466	117.671	92.3218	102.224	97.1922	101.755
AT2G19640	668.822	818.162	680.387	625.651	680.079	629.441	536.414	606.841	606.413	578.515	628.081	757.61	620.132	755.172	654.961	737.757	623.547	564.137	577.604	671.424	763.429	673.892	604.855	760.182	796.686	739.539	642.534	808.734	852.418	800.832	824.602	931.131	790.023	1050.75	987.183	1154.4	1203.74	1209.88	1180.22	1238.61	1195.17	1277.12	1541.69	1393.09	1527.52
AT3G15170	47.3685	41.4853	51.8783	39.1629	30.9127	56.2774	48.5104	63.5224	79.0521	71.604	69.9942	64.3861	56.806	33.2533	49.7567	62.5776	40.4901	50.5372	69.3521	66.8386	61.5358	64.6198	69.2833	71.9589	37.3573	39.1573	42.7749	86.3841	68.1528	70.2484	49.9177	26.1065	28.1094	61.2543	62.0581	70.8068	83.3525	71.7279	55.86	175.05	107.288	152.331	237.782	225.8	209.449
AT1G68238	208.009	183.978	308.515	173.845	89.3032	264.937	197.773	162.185	226.755	157.983	157.72	163.112	276.929	238.137	294.479	254.702	321.221	175.117	128.797	117.474	266.335	123.47	68.1836	111.629	182.726	300.799	291.234	631.498	843.263	776.564	1294.98	1724.27	1424.7	1796.79	2845.48	2212.71	2091.39	1797.42	2310.31	1336.75	1949.65	1624.86	1730.03	1897.7	1907.22
AT4G33040	2369.97	2058.39	2426.8	2019.28	2184.49	2579.24	4124.32	3332.9	3588.55	3250.59	2917.36	3145.26	3227.29	3446.54	3013.84	3925.92	3020.56	4091.17	4045.21	3817.9	3310.44	2447.47	3062.76	3070.25	2739.27	2473.14	2843.17	2415.78	2214.46	2442.09	2202.14	1923.18	2231	1154.41	1195.19	1153.14	909.3	1083.3	919.541	563.608	455.687	617.018	588.899	533.084	533.72
AT5G22390	69.5081	57.3579	92.7382	42.9837	30.9127	85.7148	129.672	135.154	134.181	151.164	91.4591	81.5558	92.3098	84.7423	188.873	51.5991	75.5815	123.405	78.2688	108.36	191.338	147.702	97.8765	115.319	35.7331	82.7643	91.9206	196.598	161.736	227.349	445.419	196.42	312.163	416.215	390.736	410.933	523.93	491.547	169.012	1723.98	994.436	938.605	1525.03	1571.76	1286.39
AT1G66600	274.686	618.672	241.946	428.881	194.063	397.405	605.448	375.728	420.224	475.087	479.694	361.635	520.722	536.344	615.359	521.48	499.378	534.754	826.28	506.353	477.864	551.576	681.836	405.922	434.482	360.425	584.287	781.925	784.265	1014.13	1696.24	1880.91	1673.25	1848.62	1491.69	1763.85	1649.73	1455.65	2426.33	2471.92	2719.12	2908.14	2482.82	3173.96	2689.19
AT5G19970	34.2392	39.3208	64.274	24.835	38.6408	38.9613	55.0407	40.5462	39.5261	46.5994	32.664	33.2662	63.9068	80.4515	55.8494	57.0883	97.1762	91.6722	23.7779	28.3558	86.5348	36.9256	21.9947	21.2187	47.1027	56.9561	60.977	244.259	333.643	344.856	635.49	479.862	637.64	799.447	925.125	877.499	1079.25	655.044	671.752	999.907	824.851	801.661	537.787	603.77	477.497
AT1G35560	826.889	1044.71	1109.65	931.313	936.825	878.794	1710.93	989.327	1379.25	1249.09	1248.7	1058.08	1717.2	2279.46	1506.92	1575.42	1665.49	1506.71	1067.03	985.363	1208.6	1038.53	920.479	1031.41	1131.28	1409.66	2282.54	5875.61	5535.63	6056.69	8444.73	8398.83	7669.43	6909.17	5449.62	6544.57	7185.64	5672.83	4695.1	3645.55	2902.55	4586.86	2313.37	2276.65	2429.85
AT5G08360	99.6282	103.533	84.0153	136.593	77.2817	87.4465	80.2288	63.5224	106.096	77.2869	69.0609	93.3599	53.2556	69.7247	105.606	105.394	126.869	71.6924	46.565	83.0419	87.4963	90.0061	68.1836	84.8747	77.9631	59.6259	84.6398	132.555	127.151	173.705	163.192	325.71	207.122	263.865	417.168	384.38	400.525	389.229	604.434	424.364	504.14	436.99	511.12	553.701	609.343
AT1G08400	465.447	511.532	496.746	499.566	419.038	447.622	547.608	533.858	560.646	496.682	447.03	461.434	673.388	641.467	620.436	578.568	612.75	597.045	476.548	548.887	549.976	446.569	482.784	492.642	418.24	454.759	493.277	1027.67	894.123	1032.01	1376.58	1312.78	1261.97	1361.73	1149.22	1280.85	1562.05	1280.55	1257.57	1026.43	1106.34	1115.56	866.127	748.085	810.874
AT1G06380	614.76	604.603	633.558	586.488	607.949	591.346	486.97	563.592	601.212	664.894	544.088	656.739	532.556	612.504	500.614	578.568	572.26	433.68	469.613	475.972	534.593	445.415	471.787	520.319	540.057	599.819	580.647	522.773	606.254	611.8	603.812	728.495	517.805	686.362	774.577	672.665	808.628	889.214	953.917	844.749	880.226	918.602	1016.13	996.465	959.349
AT5G23220	311.757	394.651	239.191	306.617	165.726	330.738	533.615	352.752	453.509	509.184	399.434	438.899	594.096	438.729	471.166	458.903	372.509	562.961	579.585	532.684	456.711	604.656	875.39	602.426	648.881	199.346	334.919	527.241	839.194	470.026	809.242	657.635	662.791	1052.32	560.821	993.825	856.258	1156.08	965.375	1391.12	1517.03	1726.42	3266.17	2277.63	3283.09
AT2G01260	921.625	857.483	950.337	881.643	867.272	852.819	1236.08	1119.07	1081.77	1127.48	876.327	1047.35	1409.5	1289.37	1258.13	1289.98	1068.94	1322.2	1233.48	1213.22	1261.48	983.144	1108.53	1120.9	977.788	899.728	1009.31	1611.51	1795.37	1696.18	2245.34	2097.22	2330.12	2519.28	2591.5	2420.08	2868.63	2559	2237.26	2719.91	2631.45	2369.59	2218.37	2297.27	2081.43
AT2G15320	1668.45	1631.63	1653.22	1588.49	1624.63	1573.17	1660.55	1698.89	1704.82	1863.98	1774.12	1824.27	1504.18	1811.77	1890.76	1621.53	1676.29	1646.57	1894.3	2052.76	1892.23	1696.27	1806.87	1715.94	1605.55	1463.06	1688.24	1696.41	1472.91	1710.23	1859.43	1542.77	1670.29	1305.19	1385.96	1292.22	1175.6	1268.95	1154.44	755.898	1152.48	835.513	726.68	843.314	768.113
AT1G31320	671.396	642.481	779.552	634.248	734.176	536.8	770.57	806.869	838.368	1133.16	1459.61	621.326	1035.53	712.264	831.648	847.542	839.495	852.081	1530.7	1143.35	1188.41	873.521	721.427	1246.37	589.596	452.979	814.544	476.602	664.235	574.76	746.845	829.192	676.106	832.43	645.864	881.292	863.835	1046.38	969.672	2945.35	2341.89	3460.53	2898.94	2906.93	2347.5
AT2G31955	1448.6	1529.18	1375.01	1555.05	1200.44	1502.17	1524.35	1355.59	1374.05	1460.49	1348.55	1363.91	1571.63	1632.63	1288.6	1618.24	1592.61	1386.84	1368.22	1271.96	1382.63	1315.47	1456.05	1232.53	1402.52	1409.66	1521.7	2263.86	2216.49	2194.31	2914.42	2824.47	2887.87	2919.79	2932.82	2741.24	3363.33	2777.34	3338.71	2611.16	2758.35	2832.74	1899.48	2322.79	2104
AT3G25890	549.886	839.085	507.765	660.038	462.831	594.809	723.925	677.121	889.336	775.142	733.539	639.569	746.762	934.31	878.359	750.931	745.018	774.513	931.299	844.597	797.081	725.819	868.791	929.008	626.953	582.02	694.41	1190.02	1103.67	1167.4	1727.92	1744.16	1608.15	1971.13	1461.81	1746.15	1961.49	1929.27	2144.16	1967.99	2714.51	2384.98	2316.71	2495.58	2459.55
AT2G17150	1455.29	1580.05	1551.76	1414.64	1589.43	1450.23	1908.7	1420.47	1569.6	1530.96	1626.67	1474.44	1972.83	2029.52	1678.53	1910.26	2183.77	1925.12	1815.04	1791.48	1648.97	1658.19	1540.73	1453.94	1328.62	1349.15	1487.11	2785.14	2481.98	2546.82	3598.87	3132.78	3543.27	3866.87	3362.63	3781.84	3740.04	3164.46	2626.85	2487.83	2401.87	2444.99	1826.14	1834.87	1770.62
AT5G19120	316.133	504.317	289.692	519.625	260.182	445.025	371.291	216.246	259	263.685	204.383	434.606	434.329	276.753	385.869	310.692	861.089	349.06	426.02	315.964	846.118	405.028	305.726	466.811	826.734	695.042	445.041	1630.87	2294.82	2355.24	4993.69	3290.66	4031.48	5159.49	3949.88	4854.06	4512.94	5254.07	6849.3	10829.2	17288.4	12403.4	8857.94	15403.5	11203
AT5G58320	2641.05	3083.98	2881.31	3191.3	3494.85	3094.39	2221.22	1554.27	1898.29	1862.84	1579.07	1961.63	1810.69	2038.11	1808.51	1584.2	2181.07	1945.1	1518.81	1429.94	1920.11	1891.28	1498.94	1381.98	2339.71	3504.58	2308.94	6358.17	6839.69	6072.02	9327.89	10441.4	10254	8996.52	11214.1	9070.86	10963.6	8102.08	12972.4	7382.6	7713.22	7696.56	4542.86	6051.44	5459.54
AT3G15630	426.059	706.332	328.257	618.01	642.296	654.55	331.177	287.878	407.742	370.522	339.705	416.364	398.826	377.586	353.374	388.64	310.424	361.988	636.058	385.841	602.859	473.109	495.981	496.332	606.651	656.775	431.39	513.837	750.698	600.305	1138.51	842.867	1170.24	1140.27	1390.56	1058.31	954.765	1288.99	2086.87	2815.39	3846.23	2343.44	3069.5	4471.82	3745.54
AT3G43430	416.019	442.63	345.243	567.384	468.842	529.008	695.005	712.261	718.75	817.195	729.806	716.832	699.424	738.009	896.637	910.12	593.855	739.254	1014.52	852.699	940.344	919.678	1040.35	691.913	442.603	396.023	554.254	711.924	811.73	705.039	693.088	774.492	933.529	854.419	921.677	1000.15	1224.31	1528.44	1893.51	2397.65	3062.91	2278.81	1760.03	2398.39	2277.02
AT3G11340	5652.04	9553.88	3980.86	5989.06	2752.09	8089.23	9455.8	9233.72	6484.35	9693.82	7386.72	7220.91	8494.87	9148.95	11453.2	8202.06	8370.65	11169.9	12876.7	9393.87	9243.84	9087.16	11867.2	7149.77	9537.49	5873.59	7295.4	7749.25	8288.19	9806.68	12055.1	11796.4	11906.6	16172.7	12030.1	16955.7	20515.5	18847.5	15692.4	35259.3	35126	27430.4	26073.2	33332	30555.5
AT1G13740	1365.7	1365.41	1503.09	1972.47	1689.03	1496.98	889.047	744.698	1129.61	837.653	614.082	1013.01	966.886	863.513	647.853	731.17	682.933	759.234	634.076	772.695	767.275	753.513	645.545	846.901	1271.77	1440.81	947.419	1047.04	1117.91	883.853	709.407	990.803	936.488	998.916	1203.24	1020.38	1231.89	1188.78	1777.49	2096.62	1778.91	2194.18	2410.04	2626.15	2637.32
AT4G37610	557.352	616.147	595.453	687.739	816.609	595.675	871.322	554.131	622.015	465.994	574.886	526.893	694.69	672.575	625.513	600.526	866.488	544.157	550.854	583.319	773.044	656.583	521.275	452.972	700.044	949.564	1114.88	3071.1	3619.22	3311.89	3783.18	3633.77	3899.81	2520.85	3428.13	2426.4	3053.73	3438.72	4236.77	5411.96	5207.52	4009.84	3112.28	4141.96	3498.08
AT3G57520	1662.02	1733	1984.69	1908.47	2070.29	1432.91	2085.95	1800.25	2004.39	1958.31	2098.89	1650.43	2401.24	2459.67	2234.99	2184.73	2639.95	3063.97	3771.76	2696.84	4435.39	3105.21	2626.17	2527.79	1443.13	1681.98	1534.44	1757.47	2192.08	1839.23	2644.68	2095.98	2244.32	3023.45	2396.13	2970.09	3433.69	3419.73	3406.03	14351.5	9962.82	8779.81	12444.7	17003.7	10614.2
AT2G31081	9.78262	6.85409	16.0685	17.1935	8.58685	1.73161	21.4565	22.9762	24.9638	37.5069	40.13	10.731	52.0722	20.3811	74.1274	59.2841	32.3921	39.9597	39.6298	34.432	76.9198	32.3099	59.3857	51.6628	13.806	19.5786	14.5617	71.4903	86.4624	52.367	163.192	223.77	91.7255	179.051	258.575	192.19	347.483	310.117	163.283	405.798	403.773	266.195	658.345	461.417	629.932
AT4G27900	1694.71	1400.04	1591.24	1841.61	1771.47	1748.93	1557.93	1358.3	1413.58	1415.03	1404.55	1232.99	1279.32	1471.73	1165.73	1181.29	950.168	1270.48	1302.83	1194.99	1105.72	1261.24	1185.51	1139.35	1531.65	1575.19	1515.33	2381.52	2492.15	2401.22	3041.14	2698.91	2982.56	2420.33	2697.23	2179.84	2051.34	2256.26	2294.56	1229.33	1891.97	1475.61	976.684	1303.75	1075.75
AT3G61880	128.204	101.729	146.912	136.593	121.075	74.4594	90.4906	128.396	99.8553	113.657	97.0586	68.6786	106.511	83.6696	89.359	41.7184	99.8756	111.652	111.954	91.1436	50.9594	62.3119	54.9868	76.5717	76.3389	95.2234	77.3589	116.172	110.875	114.952	153.593	161.612	100.602	144.497	199.965	173.224	202.428	136.072	100.262	251.966	196.118	230.805	556.121	370.116	411.772
AT2G02710	552.203	677.473	489.86	769.885	797.718	626.844	428.198	391.947	484.714	405.756	358.37	495.773	468.65	429.075	413.286	546.731	512.875	474.815	508.252	505.341	613.435	544.652	450.892	620.877	704.104	460.988	419.558	622.561	740.525	661.612	866.84	876.432	1090.35	950.227	926.274	1025.43	837.855	1001.03	1353.53	1576.78	2413.41	1635.64	2065.04	2848.03	2439.75
AT4G34000	6877.69	7001.27	7904.33	6622.35	7271.34	6978.4	5942.53	5604.84	5495.16	5092.98	4170.72	6260.48	5646.28	6312.76	4517.71	4754.8	5306.9	4882.13	4377.11	4191.59	4758.45	3960.27	3168.34	4105.35	6241.92	6730.61	6944.1	8367.34	8346.17	9125.91	11683.6	10262.3	11490.8	10831	11237.1	10624.8	11455	9571.45	8631.09	7539.09	7205.62	7273.42	4698.42	5374.04	4779.33
AT1G22650	87.7861	79.7239	124.875	88.8329	65.2601	74.4594	118.477	136.506	164.345	135.252	145.588	100.872	231.958	247.791	250.815	143.819	251.039	225.655	132.76	103.296	175.954	105.007	131.968	142.995	102.327	116.582	110.123	254.684	310.248	329.529	720.926	550.723	763.393	1050.75	771.129	1012.79	1234.05	949.339	766.285	1235.96	912.528	1214.03	577.233	577.263	536.887
AT3G18773	144.68	85.135	126.253	163.338	114.205	96.9703	97.9538	102.717	127.94	92.0623	61.5949	90.1406	68.6406	61.1432	112.714	71.3604	89.0782	79.9193	98.0836	75.953	98.0727	111.931	97.8765	61.8109	87.7085	97.0033	84.6398	95.3204	90.5313	90.6843	75.8365	105.669	88.7666	84.8136	72.4011	85.9797	59.5375	74.8923	128.908	258.597	230.728	318.51	323.339	526.212	376.138
AT3G57040	1081.24	856.761	1128.01	1193.04	1379.91	1161.05	832.141	1023.12	942.384	894.482	820.332	915.356	879.31	867.804	805.247	723.485	677.534	766.286	781.697	770.67	1034.57	897.753	682.936	906.867	892.515	1120.43	1095.77	1511.72	1645.84	1403.69	1458.17	1709.35	1562.29	1686.85	2227.2	1877.65	1936.59	2053.74	2615.39	2046.23	1803.14	2106.48	2660.6	2310.03	2613.56
AT1G22070	2455.44	2982.97	2660.94	2322.07	2826.79	2477.94	3159.71	2676.05	3328.51	2920.99	3041.48	2681.68	3294.75	3301.73	3250.44	3610.84	3082.65	3561.11	3959.01	3561.69	3363.32	3889.88	3909.56	3831.35	2848.09	2917.22	2963.3	3441.96	3237.76	3263.36	3433.76	3188.72	3497.4	3061.14	3056.93	2949.86	3111.11	3106.45	3153.94	2684.1	2360.34	2532.7	2283.93	2181.42	2136.86
AT4G01560	2514.39	2124.77	2327.64	2342.13	2436.95	2237.24	1832.2	1980.01	1990.86	1896.94	2225.82	2058.21	1831.99	1984.47	1909.03	1994.8	1759.97	1698.29	2017.15	1913	2185.48	1848.59	1638.61	2192.9	2170.79	2433.98	2196.99	1991.3	2182.92	2083.19	2023.59	2253.86	1764.98	2198.87	2725.96	2508.59	2613.16	2898.65	3099.51	3043.48	3165.58	2903.52	3493.95	3717.85	3496.89
AT4G03420	598.284	682.884	604.635	718.305	672.35	619.917	553.206	420.329	481.594	385.298	463.828	441.045	499.42	559.943	538.185	607.113	461.587	500.671	695.502	597.497	499.017	579.27	492.682	553.53	636.699	744.879	637.074	475.113	411.968	387.005	487.657	622.826	562.188	557.571	551.627	531.051	478.465	568.549	588.678	787.725	1122.49	1010.92	1180.02	1378.36	1274.91
AT3G05327	56.6362	65.655	59.2239	63.0427	52.3798	81.3858	78.363	41.8977	72.8111	35.2337	38.2635	52.582	55.6226	68.652	30.4633	35.1313	35.0914	34.0833	32.6945	48.6099	24.0374	36.9256	42.8897	43.3599	77.151	79.2045	71.8983	168.3	214.63	208.191	178.552	179.016	232.273	163.345	202.263	189.661	176.448	145.565	209.117	45.0886	84.2156	63.0866	48.8898	42.2148	57.4105
AT5G61440	160.641	351.362	155.635	276.051	256.747	261.474	126.873	128.396	121.699	97.7451	139.988	145.942	139.648	112.632	143.178	120.764	126.869	131.632	388.372	248.113	578.821	345.023	228.745	279.533	266.374	365.765	169.28	253.195	388.572	311.648	435.82	325.71	371.34	496.317	561.97	490.59	536.92	737.32	1141.55	1946.77	2848.33	1566.39	1856.14	2331.63	2235.84
AT2G32960	142.878	132.031	148.289	139.458	155.422	150.65	294.794	136.506	273.562	201.173	264.111	142.723	239.059	252.081	276.201	362.291	515.574	306.749	209.047	231.91	255.758	309.252	222.147	211.264	159.987	154.849	214.785	734.265	645.925	831.486	1420.73	891.35	1251.61	1251.79	1206.68	1330.16	1280.6	1100.18	1592.73	1543.62	1299	1335.59	1135.58	1393.09	1217.5
AT3G23620	2863.73	2858.88	2885.44	2986.89	2476.45	2500.45	2327.57	2726.06	2821.95	2454.99	2848.3	2782.55	2385.85	2629.16	2502.05	2550.31	2380.82	2273	2375.8	2458.85	2815.26	2385.16	2291.85	2940.17	3072.23	2982.18	2816.78	3218.55	3349.66	3052.61	3051.7	3140.24	2682.23	3359.56	3543.06	3555.51	3828.8	4091.65	4203.82	4132.24	4588.02	3948.3	4801.75	4809.54	4438.43
AT5G04540	1843.51	2621.51	1754.22	2062.26	1715.65	2058.02	1942.28	1628.61	1788.03	1568.47	1650.93	1898.32	2082.89	2121.78	1897.86	1996.99	2345.73	2095.53	1764.51	1777.3	1709.54	1947.82	1886.05	1698.42	2193.52	1870.65	1785.63	2506.63	2334.49	2171.31	2613.96	2758.59	2714.78	3496.21	2836.28	3247	3867.77	3665.5	3221.26	4223.75	4135.79	4103.71	2877.27	3251.52	3125.51
AT4G16480	352.947	313.845	216.236	327.631	294.529	393.076	335.842	333.83	370.297	394.39	387.301	479.677	369.239	480.564	330.019	362.291	313.123	330.255	392.335	428.375	426.905	499.649	479.485	489.874	341.089	266.982	322.177	872.777	819.867	726.752	434.86	458.728	612.49	464.904	453.943	464.038	518.518	498.931	393.885	343.469	401.466	307.739	406.674	415.276	389.204
AT3G62930	18.7929	16.5941	23.4141	18.1487	24.0432	27.7058	31.7184	50.007	26.004	20.4583	42.9298	30.0469	18.9353	22.5264	46.7104	36.2291	32.3921	24.681	27.7408	34.432	61.5358	35.7717	56.0865	38.7471	15.4302	35.5975	38.2244	71.4903	73.2388	74.0802	200.631	185.232	121.314	246.588	257.426	247.824	268.46	271.089	436.854	303.685	354.167	227.727	331.117	332.81	331.397
AT2G34180	201.316	97.0395	237.814	169.069	222.399	116.884	154.86	231.113	192.429	152.301	103.591	263.983	112.429	145.885	114.745	174.559	121.47	128.106	61.4261	74.9403	124.995	56.5423	68.1836	96.8678	132.375	156.629	141.066	262.131	305.162	269.498	204.47	206.366	248.546	262.294	305.693	362.885	418.928	359.694	257.815	1213.41	1002.51	695.491	538.898	674.455	501.253
AT5G52870	323.599	452.009	299.333	467.089	370.093	396.539	352.634	294.636	322.449	423.941	367.703	356.27	349.12	362.568	364.544	360.096	294.228	351.41	269.482	301.787	328.832	328.868	350.816	301.674	385.755	387.123	411.368	335.111	266.508	263.112	271.667	223.77	284.053	315.695	305.693	355.299	490.373	515.808	468.365	639.198	543.363	629.327	563.899	517.377	623.597
AT4G31790	1974.03	2059.47	1947.04	2081.36	1818.69	1916.03	1540.21	1617.79	1535.28	1567.33	1533.34	1646.14	1370.45	1646.57	1496.76	1453.56	1365.87	1518.47	1509.89	1597.04	1533.59	1280.86	1508.84	1500.99	1999.43	2179.46	1766.51	1736.62	2118.84	1779.2	1664.56	2153.16	1756.1	1880.03	2600.69	2262.03	2500.58	2569.54	2856.02	2593.92	2882.94	2517.31	3023.94	3269.19	3187.27
AT3G48100	693.536	995.286	700.128	923.671	885.304	951.521	736.986	1069.07	907.019	670.577	793.268	850.97	634.334	446.238	563.571	411.695	359.012	487.743	631.104	625.853	674.01	572.347	478.385	630.102	917.691	1030.55	940.139	1192.99	1264.39	929.834	675.809	1146.2	782.626	731.91	755.04	758.645	775.07	701.456	1370.72	2011.75	1317.45	2212.65	2557.82	2207.93	2722.45
AT2G31810	1506.01	2132.34	1419.54	1631.47	1257.97	1651.09	1552.33	1570.49	1645.53	1671.9	1803.05	1710.53	1536.13	1750.63	1562.77	1524.92	1376.66	1590.16	1840.8	1615.27	1922.03	1855.51	1685.89	1805.43	2005.93	1760.3	1471.64	2100.03	2201.23	2227.51	2706.11	2381.91	2566.83	3105.12	2781.12	2910.67	3182.55	3212.99	3348.74	5315.16	7022.19	4553	4882.86	6345.96	5136.86
AT5G61020	7252.27	6876.1	7289.13	6884.07	7351.2	6522.12	5796.07	6381.97	6390.74	6353.43	7248.6	6198.24	6316.12	6638.86	6184.05	6278.62	5979.04	5912.86	6328.87	6161.31	6594.91	6151.57	5584.46	6978.17	7006.94	7377.59	6549.12	6851.15	7021.77	6991.63	6840.64	6908.27	5780.18	7517	7446.97	7873.47	8352.57	8745.52	8410.51	9461.98	10608.9	9058.31	9912.95	11027.9	9759
AT1G45249	1760.61	1902.19	2149.05	1555.05	1683.02	1841.57	2057.96	1829.98	2033.51	1696.9	1500.68	1793.15	2157.45	2253.72	1705.95	1807.07	2038	2080.25	1807.12	1764.13	1798	1495.49	1659.5	1729.78	1844.32	1819.03	2298.02	3080.04	2922.43	3479.21	4348.6	3944.57	4611.42	3957.97	4082.04	3904.49	4492.38	3878.58	3618.01	2855.17	2653.37	3002	1687.81	1976.24	1721.92
AT5G18670	565.59	546.523	633.558	596.04	601.08	561.908	688.475	527.1	571.047	737.635	627.148	614.888	831.971	646.83	632.621	663.103	653.24	622.901	939.225	832.445	1020.15	769.668	820.403	538.77	535.184	562.441	588.838	828.096	997.878	1099.71	1496.57	1215.82	1426.18	1242.36	1023.96	1134.17	1098.74	1230.98	2076.85	4679.94	5240.98	3080.47	2841.16	4152.76	3188.46
AT5G63160	70.7953	67.8194	79.8834	100.295	92.738	98.7019	500.964	117.584	197.63	238.68	129.723	118.041	176.335	128.722	342.205	399.618	1260.59	507.723	89.167	62.7878	411.521	105.007	98.9762	91.3325	86.8964	143.28	131.965	3248.34	3712.8	4972.31	12784.7	11234.5	12735	12557.1	17561.3	11363.2	9866.99	8221.28	15872.8	6344.24	7542.49	5934.75	4104.52	6283.13	4708.45
AT4G29740	87.0138	289.675	128.089	92.6537	115.922	154.114	137.135	166.239	132.1	144.345	147.454	222.132	176.335	100.833	62.9575	39.5227	126.869	119.879	266.51	85.0673	145.186	102.699	74.782	64.5785	113.696	133.491	151.988	211.492	223.785	177.537	154.553	134.262	162.739	194.757	187.323	281.963	387.535	298.514	206.252	985.319	610.274	1081.7	803.903	701.944	656.46
AT2G17820	1666.65	1445.49	1543.04	1740.36	1506.13	1505.64	2293.98	2101.64	2557.75	2910.76	2673.78	1802.81	2912.49	2453.24	3038.21	1989.31	2691.24	2515.11	2132.08	2774.82	2052.8	3668.33	2496.4	2900.5	1554.39	1271.72	1948.54	3324.3	3420.86	3701.45	5127.12	5722.29	5124.79	5896.12	3700.5	5044.99	5076.93	4326.88	4435.86	5819.09	6125.82	6291.73	7680.69	7785.19	7234.91
AT1G56230	1914.3	1924.92	2082.48	2026.92	2005.03	1904.77	1960.94	1686.72	1927.42	2216.31	1978.5	1602.14	2134.96	2442.51	2147.66	1972.84	2194.56	2403.46	2070.65	2311	2335.48	2105.91	2156.58	2218.73	1789.9	1696.22	1852.06	2085.13	2130.03	2434.43	2953.78	3296.88	3102.39	3537.04	3374.12	3496.09	3551.68	3374.37	3281.42	2950.65	3252.11	3025.08	2528.93	2590.81	2484.49
AT5G17640	1495.45	1564.54	1597.21	1583.71	1543.92	1582.69	1431.06	1402.9	1448.94	1361.61	1292.56	1472.3	1478.14	1366.6	1489.66	1475.51	1338.87	1564.3	1574.29	1520.07	1471.09	1435.48	1460.45	1534.2	1677.83	1349.15	1300.54	1277.89	1299.99	1118.87	1019.47	1284.19	1148.05	1226.66	1350.34	1344.07	1423.49	1375.49	1607.05	1971.97	2091.55	2140.33	1960.03	2204.99	2157.45
AT4G15340	198.484	181.814	186.395	161.428	109.912	154.979	294.794	220.301	305.807	389.844	355.571	219.986	429.595	363.641	473.197	298.616	402.202	366.689	196.167	214.694	261.527	288.481	180.357	193.736	150.241	140.61	178.381	329.153	394.676	372.955	733.406	953.508	853.639	1093.15	1219.33	1063.37	1414.83	1318.53	1737.39	1737.24	927.525	1563.32	1248.91	1237.97	1324.4
AT3G46880	2.57437	3.96816	1.3773	0.955192	0.858685	0.865807	0.932893	1.35154	0	2.27314	1.86651	2.1462	3.55038	0	8.12355	2.19571	8.09802	1.17528	2.97223	1.01271	10.5765	1.15392	0	7.38041	2.43635	1.77988	1.82021	4.46814	12.2065	5.10898	14.3993	11.1885	14.7944	28.2712	13.7907	26.5526	20.5675	9.49339	15.7554	35.8057	25.38	53.8544	112.224	92.2835	89.8771
AT5G23050	1119.34	1126.24	976.047	1183.48	893.891	1167.11	1125.07	1051.5	1006.87	878.57	906.192	1072.03	1013.04	1212.14	892.575	1034.18	944.769	1085.96	790.614	882.067	834.58	992.375	717.028	792.471	1097.17	1078.61	940.139	1164.7	1080.27	914.507	910.038	875.189	881.748	844.995	767.681	781.404	881.155	825.925	1112.9	1422.94	1288.61	1310.97	1509.47	1700.37	1587.7
AT3G05290	1292.34	1337.99	1233.14	1211.18	1333.54	1293.51	1323.78	1298.83	1403.17	1344.56	1453.08	1286.65	1336.12	1355.88	1252.04	1462.34	1276.79	1396.24	1566.37	1661.85	1421.09	1342.01	1462.65	1405.97	1392.78	1172.94	1286.89	1176.61	1252.18	1169.96	1382.34	1236.95	1230.9	1091.58	1065.33	1086.13	972.085	1005.24	1026.96	789.051	982.9	873.98	793.903	806.008	807.707
AT1G10470	3400.23	3045.02	3154.94	4096.82	3992.03	3344.61	2585.98	3096.38	3308.75	3325.61	3356.92	3468.27	3409.54	2645.25	2827	2326.35	2143.28	2363.5	2487.76	2796.08	2272.02	2716.34	1943.23	3015.82	2481.01	3371.09	3079.8	3279.62	3411.71	2869.97	2539.08	3283.2	2591.98	2517.71	2927.07	2616.06	2568.77	2571.65	3831.42	4315.25	3433.23	4714.57	6242.89	6129.98	6311.99
AT5G39590	1136.07	1253.22	1100.92	1162.47	926.521	1215.59	1721.19	1351.54	1475.99	1630.98	2058.76	1235.14	2046.2	2002.71	1977.07	2000.29	2029.9	2409.33	2303.48	1727.68	1935.49	2656.33	2444.71	1862.63	1132.9	1169.38	1512.59	1715.77	1756.71	1918.42	3312.81	2268.78	2954.45	4001.95	3073.02	3613.68	4089.69	3693.98	3606.55	6551.11	5007.94	5914.75	4233.41	4694.68	4054.77
AT5G12860	3883.96	4269.74	4439.96	4075.81	3299.07	4174.92	6414.57	5980.56	5807.21	6451.18	6268.68	5936.4	8507.88	8581.5	7376.18	6550.89	8011.64	7494.79	6033.63	5325.82	6486.26	6293.5	6080.44	5998.42	4240.87	4381.17	5120.25	11971.6	11057	13073.9	22123.1	16606.2	17108.3	24704.3	17418.8	20247	23950.3	18930.9	19185.8	18981	21736.8	20837	11483.5	13390.9	12753.1
AT1G70780	7774.09	9567.59	7397.02	8141.11	5137.51	8745.51	7008.83	7849.74	7035.64	6665.99	4885.59	9156.78	7391.88	7982.94	5845.91	6717.76	7115.46	5324.04	5650.21	5226.58	7484.3	4057.2	4287.87	5175.51	9551.29	9638.03	8378.43	13630.8	15936.6	13439.2	14934	17752.4	16374.5	16738.1	20175.8	17904	20306.6	18502.6	24730.2	18137.6	20969.7	20610.8	19199.2	23014.9	22029.4
AT2G45150	309.44	308.434	325.043	341.959	263.616	320.348	302.257	306.8	342.212	301.191	238.914	289.738	319.534	286.407	282.293	272.268	369.81	277.367	275.427	223.808	280.757	185.782	222.147	297.984	266.374	323.938	265.751	787.883	770.024	696.098	652.77	810.544	825.529	700.498	982.586	776.346	1005.64	994.697	730.477	554.325	637.962	607.785	493.898	489.888	463.639
AT5G50200	3706.58	4467.42	4295.34	3304.97	5900.88	4912.59	10389.6	7575.38	7702.38	8685.68	9998.9	6745.52	13355.3	14174.5	11531.4	13416.9	14144.5	14342	13548.4	9071.82	12314.9	17241.9	13404.7	9864.83	5295	8405.47	9816.39	17355.8	18232.4	20163.9	40621.5	29848.4	36446.1	40961.8	39980.3	37927.2	49730.1	37338.6	49795.6	64511.2	45294.1	64159.1	39069.6	48638.3	39810.4
AT2G34340	98.8559	56.2757	93.6564	78.3258	74.7056	76.191	69.967	101.365	75.9316	81.8331	118.524	79.4096	93.4932	54.707	97.4826	111.981	129.568	79.9193	122.852	90.1309	125.956	107.315	104.475	123.622	78.7752	88.9939	64.6175	74.4691	122.065	77.9119	179.512	119.344	110.958	155.492	111.475	147.936	122.323	154.004	174.742	184.333	254.954	250.808	345.562	387.787	353.966
AT3G26090	1905.55	1893.53	1754.22	1974.38	1719.95	1948.93	2571.05	1858.37	2138.57	2136.75	1982.24	1756.67	2494.73	2327.73	2145.63	2235.23	2299.84	2334.12	2338.16	2169.22	1959.53	2179.76	2088.4	1851.56	1845.94	1924.05	2348.07	3489.62	3690.42	3601.83	4852.57	4343.62	4815.59	4382.04	4360.15	4482.33	4608.2	4231.94	5021.67	3437.35	4322.68	3997.54	2557.82	3007.07	2926.75
AT5G07680	262.329	354.609	239.191	341.959	238.714	339.396	314.385	182.458	219.474	221.631	222.115	242.521	253.26	227.41	149.27	237.136	283.431	220.953	223.908	185.325	213.452	189.244	158.362	144.84	300.483	201.126	326.728	488.517	703.906	609.245	718.047	775.736	1048.93	860.701	935.468	862.326	1152.86	853.351	792.066	881.881	910.22	910.909	456.119	406.44	471.954
AT5G47560	182.008	276.689	129.007	206.322	85.0098	236.365	337.707	236.519	269.401	207.993	359.304	238.229	294.681	277.826	302.602	405.108	431.894	203.324	191.214	139.753	228.836	371.564	158.362	172.517	340.277	250.073	249.369	665.753	612.358	595.196	1213.38	1241.92	1316.7	2159.61	1602.02	1534.99	2039.43	1116	2439.22	2635.03	2310.74	3149.71	1487.25	1861.38	1718.75
AT5G22560	70.2804	77.1987	46.3691	37.2525	59.2493	87.4465	117.545	112.178	84.2529	98.8817	84.9263	92.2868	97.0436	109.414	165.517	73.5561	151.163	169.241	171.399	95.1944	121.149	151.164	177.057	82.107	73.9025	61.4058	71.8983	84.8947	90.5313	104.734	200.631	120.587	211.56	252.87	190.771	216.214	334.493	290.076	158.986	580.848	500.679	495.46	345.006	326.919	350.798
AT1G21920	1595.34	1935.74	1812.99	1806.27	1492.39	1675.34	1981.47	2019.2	2060.56	2039.01	1704.13	1841.44	2118.39	1974.82	1680.56	2000.29	1633.1	1907.49	2247.01	2005.16	2096.06	1519.72	1599.02	1780.52	2116.37	1570.74	1877.55	2058.32	2057.81	2212.19	2853.95	2685.24	3131.98	3009.31	2437.5	3158.49	2940.07	2718.27	2387.66	3889.56	4801.44	4586.86	3541.17	4122.32	3540.05
AT4G17670	4912.16	6068.03	5662.08	5198.16	6671.12	5804.37	5193.42	4629.02	4974.04	4838.38	3930.87	4906.22	4598.92	4551.41	4420.23	4007.16	2926.08	5052.55	7737.71	5948.64	6539.14	4327.22	4298.87	5273.3	5813.94	6080.06	5740.03	3267.7	3405.6	2895.51	1682.8	2000.25	2071.22	1422.98	1696.25	1368.09	1369.36	1541.09	1469.55	1001.23	1303.61	946.299	1330.02	1109.37	1133.96
AT4G29140	957.409	1235.18	914.069	1227.42	824.338	879.659	939.423	975.812	904.939	1002.46	1314.96	835.947	1110.08	1112.38	903.745	1248.26	958.266	1067.16	1388.03	1026.88	1424.94	1492.02	1209.71	1410.58	982.66	751.108	1284.16	704.477	615.409	648.84	711.327	683.741	713.092	573.277	505.658	662.55	965.59	708.84	650.268	2152.32	2211.52	2781.96	2196.71	2884.35	2320.57
AT1G15550	734.983	533.898	1006.35	743.14	739.328	709.096	1376.95	1450.2	1256.51	1415.03	1298.16	1075.25	1352.69	1783.88	1199.24	1243.87	1133.72	1419.74	1054.15	1048.15	1518.2	670.43	814.904	845.056	710.601	1035	1152.19	3029.4	3599.89	3968.4	6090.92	4609.66	5037.5	3320.3	2538.63	2862.62	2082.73	2302.68	1296.24	1684.19	1846.97	1781.81	1516.14	1544.28	1377.46
AT4G36380	1130.15	1598.81	1517.79	1172.02	1254.54	1323.82	1550.47	1302.88	1359.49	1515.05	1461.48	1265.19	1443.82	1670.17	1549.57	1451.36	1568.32	1881.63	1628.78	1686.16	1659.54	1215.08	1493.44	1517.6	1348.92	1180.95	1437.97	1379.17	1484.1	1602.94	2502.6	2466.44	2452.92	3128.68	2848.93	3130.67	3337.35	2632.83	2698.47	2861.8	2781.42	2977.38	1909.48	2118.59	1916.32
AT3G44704	38.6156	23.4482	37.1871	28.6558	16.315	26.84	43.846	32.437	31.2048	50.0091	19.5984	32.1931	37.8707	27.8899	42.6486	20.8592	16.196	44.6608	38.639	60.7624	43.2674	20.7706	87.9788	79.3394	40.6058	15.129	35.4941	20.8513	26.4473	31.9311	80.6362	45.9971	44.3833	73.8193	72.4011	94.8306	29.2275	73.8375	27.2138	106.091	125.747	93.8605	241.115	256.234	235.185
AT3G22550	1178.55	1462.81	1653.68	1308.61	745.339	1155.85	1327.51	1200.17	1874.37	1207.04	974.319	967.938	1178.72	1249.68	1199.24	1034.18	1023.05	1399.76	1073.97	1171.7	1113.41	1332.78	788.51	1345.08	1529.21	1520.9	1793.82	1870.66	1532.93	1545.47	1582.01	1535.31	1597.8	1583.19	1202.09	1781.55	1905.2	1893.4	1485.3	3386.95	2728.35	3475.92	3306.17	4001.57	3589.54
AT2G46600	4253.89	4224.28	4620.38	3907.69	3972.28	4697.87	5928.54	4829.05	5100.94	5245.28	5120.78	4344.99	4868.75	5006.23	4796.96	6123.82	4046.31	5302.88	5854.31	5363.29	4929.6	4359.53	4925.72	4669.95	4342.38	4870.63	5550.73	2957.91	2890.9	3176.51	3031.54	2323.48	2905.63	1762.24	1656.03	1830.86	1447.3	1509.45	1432.31	1982.57	1165.17	1877.21	1990.59	1868.25	1702.91
AT3G44800	40.9325	33.549	37.6462	30.5662	41.2169	30.3032	50.3762	21.6246	26.004	22.7314	12.1323	21.462	16.5684	25.7445	36.556	27.4463	35.0914	32.908	15.8519	23.2922	34.6139	19.6167	17.5958	19.3736	36.5452	24.9183	34.584	150.428	200.389	223.518	220.79	353.059	386.135	245.017	394.184	299.665	321.503	231.006	303.649	136.592	124.593	187.721	63.89	52.0322	68.8926
AT3G15450	1010.96	1584.02	816.28	1569.38	1264.84	1420.79	773.368	873.095	747.875	899.028	712.074	1053.79	1190.56	586.76	711.826	973.795	963.664	733.378	1689.22	1307.4	1744.16	1702.04	1304.29	934.544	1853.25	1171.16	1090.31	944.268	2489.1	1448.39	2539.08	2386.88	2081.58	3549.61	3140.83	3240.68	2031.85	3978.79	6178.98	10369.1	17446.5	8875.2	12029.1	18183.8	14455.2
AT5G11590	44.5366	57.7187	46.3691	35.3421	66.1187	18.1819	39.1815	32.437	26.004	39.78	53.1956	23.6083	44.9714	39.6894	42.6486	27.4463	24.2941	42.3102	40.6205	31.3939	29.8064	66.9276	42.8897	57.1981	25.9877	28.478	58.2467	32.7664	30.5162	21.7131	18.2392	37.295	14.7944	23.5593	26.4321	31.6102	72.5275	37.9736	51.5631	194.942	106.135	175.411	207.226	157.078	194.008
AT4G37580	63.0721	90.5461	102.838	69.729	115.922	70.9961	50.3762	48.6554	46.8072	42.0531	64.3947	83.702	50.8887	64.3612	41.6332	77.9476	118.771	45.8361	60.4354	53.6734	78.8428	88.8522	54.9868	55.353	51.1633	44.4969	66.4377	141.491	168.856	157.101	138.234	124.317	130.191	201.04	314.887	204.834	382.123	314.337	323.702	212.182	249.186	195.415	201.115	140.389	203.51
AT5G27920	1839.9	2151.82	1897.92	1774.75	1968.96	1834.64	2274.39	2138.14	2373.64	2029.92	1654.66	2254.59	2305.38	2216.17	1698.84	1986.02	2272.84	2206.01	1968.61	2080.1	2106.64	1590.11	1647.4	1733.47	2290.98	1888.45	1911.22	2633.23	2271.42	2055.09	1906.47	1678.27	1859.66	1927.15	1599.72	1865	2170.41	1956.69	1377.88	3750.31	3381.31	2865.05	3738.96	3741.41	3337.33
AT5G66160	1266.59	1409.42	1296.96	1210.23	1385.92	1309.97	1550.47	1271.8	1588.32	1326.38	1331.76	1391.81	1413.05	1409.51	1420.61	1792.79	1708.68	1610.14	1733.8	1817.81	1770.12	1462.02	1770.57	1659.67	1226.29	1018.98	1285.98	1306.19	1098.58	1305.34	1397.69	1372.46	1365.53	1242.36	1005.57	1175.9	954.765	1001.03	1018.37	883.207	918.296	984.766	900.016	860.004	902.731
AT1G08090	1491.59	1931.41	3244.46	1410.82	1937.19	1953.26	7314.82	4727.69	5515.96	6943.32	13035.7	3199.99	16105.7	15174.2	12179.2	12667	14851.8	14312.6	15855.9	6809.44	13025.4	30909	11558.2	8595.4	1607.99	4578.73	4877.25	19458.8	18808.1	22736.2	48574.7	34132.4	40054.4	61226	43919.9	51102.3	82027.5	55359.1	44652.2	121196	83188.8	106926	50100.9	59629.9	49592.8
AT2G44280	688.902	533.537	629.885	679.142	713.567	664.074	736.053	697.394	693.786	639.89	580.485	529.039	661.553	642.54	759.552	745.442	653.24	807.42	659.835	812.191	599.974	692.355	842.397	717.744	594.469	515.274	614.321	543.624	491.31	537.72	705.567	640.231	717.53	482.181	453.943	536.109	410.268	406.106	441.151	267.88	231.881	255.424	230.004	194.384	223.307
AT4G34910	1209.18	1062.38	1257.48	1211.18	1331.82	1060.61	876.92	914.992	925.742	933.125	1120.84	926.087	953.868	941.819	880.39	1066.02	1033.85	908.495	937.244	977.262	1126.87	1090.46	910.581	1180.86	1115.85	1223.67	986.554	974.055	1057.89	1088.21	973.395	1075.34	875.83	1289.48	1269.89	1283.37	1365.03	1443	1324.88	1672.26	1693.54	1554.08	1962.81	1973.3	1877.13
AT5G22890	300.944	465.357	302.088	268.409	285.942	326.409	525.219	410.868	497.196	535.325	514.224	368.074	478.117	571.742	585.911	643.342	577.659	696.944	749.002	441.54	513.44	836.595	394.805	440.057	410.119	352.416	465.974	455.751	293.972	435.54	458.859	391.597	423.121	534.012	465.436	512.085	778.318	650.825	845.061	1853.94	1372.83	1621.79	853.904	899.273	943.908
AT1G71880	1346.91	1113.97	1518.7	1306.7	1642.66	1407.8	3058.96	3253.16	2914.53	3626.8	4830.53	3070.15	3550.38	4325.07	4798.99	3698.67	3644.11	3503.52	3798.51	3947.53	5244.97	4352.6	3453.17	2562.85	1337.55	1608.12	1995.86	2368.12	2023.22	2422.93	3237.93	2354.56	2324.21	3193.08	3046.59	3231.83	3917.57	3553.69	3782.72	9580.01	7004.89	7748.88	6122.89	7884.35	7473.26
AT5G14050	2618.91	2661.55	2785.36	2581.89	2872.3	2471.01	1912.43	2321.95	2304.99	2192.45	2302.34	2230.98	2256.86	2406.04	2060.34	2029.93	2002.91	2001.51	2172.7	2107.44	2491.24	2045.91	1958.63	2510.26	2635.32	2782.84	2199.72	2287.69	2622.36	2428.04	2560.2	2825.72	2001.69	3255.9	3206.33	3198.95	3252.91	3509.39	3880.12	3522.22	4166.94	3569.78	4106.74	4284.31	4101.09
AT1G71850	697.655	622.64	700.128	708.753	644.014	517.752	593.32	691.988	697.947	619.431	673.811	765.122	663.92	681.156	564.587	606.015	537.169	554.734	485.465	539.773	588.436	465.032	503.679	567.369	577.414	593.589	557.894	551.071	636.771	639.899	600.932	661.364	556.271	659.661	689.534	652.434	689.553	722.553	789.202	696.222	714.102	726.265	905.016	913.017	892.832
AT5G12470	11209.1	10724.1	11299.8	11702.1	10779.9	11509.2	10359.8	11803	10667.9	10882.7	10244.4	12246.2	11760	11294.3	9885.34	10163.9	9547.56	9885.32	10769.4	9194.36	10465.9	8668.28	8800.08	9486.59	10905.1	11559.4	10454.4	14502.1	14459.6	14266.8	15283.4	13676.1	13880.1	15343.4	16192.6	14887.1	16783.1	16493.2	15649.4	15116.6	16016	15557.8	12473.6	14219.5	12640.6
AT1G16530	158.324	137.443	207.972	109.847	87.5859	151.516	166.988	186.512	255.879	198.9	195.05	171.696	160.95	81.5242	140.131	101.002	105.274	110.477	136.723	135.703	138.456	109.623	75.8818	160.524	122.629	146.84	170.19	202.556	207.51	168.596	155.513	140.478	156.821	100.52	120.668	108.739	139.643	108.647	51.5631	277.163	169.585	383.136	648.345	483.016	472.746
AT5G18170	2046.88	2131.98	2274.84	2080.41	1701.91	2221.66	1915.23	2225.99	2405.89	1938.99	2272.48	2503.55	2027.26	2504.72	2021.75	2047.5	1660.09	1973.3	2005.27	2031.49	2114.33	1696.27	1512.14	1857.09	2201.65	2611.97	1843.87	2639.18	2743.4	2219.85	2032.23	1920.69	1714.67	1953.85	2183.52	2042.02	2197.48	2021.04	1983.75	2818.04	2660.29	2501.92	3496.73	4157.67	3686.94
AT4G28040	15.4462	13.7082	14.2321	27.7006	13.739	24.2426	20.5236	8.10924	20.8032	13.6389	16.7986	13.9503	22.4857	16.0903	29.4479	31.8377	18.8954	16.454	16.8426	21.2668	7.69198	33.4638	23.0944	13.8383	29.2362	24.0283	9.10105	29.7876	46.7914	28.0994	20.1591	41.0245	35.5066	29.8418	22.9845	34.139	12.99	23.2061	55.86	91.5034	101.52	70.7801	135.002	161.005	124.323
AT1G07150	165.532	287.872	169.867	222.56	229.269	238.963	343.305	160.833	218.433	180.715	140.922	242.521	255.627	178.066	209.181	249.213	350.914	184.52	168.426	145.83	192.299	242.324	148.464	157.756	330.531	341.736	378.604	2041.94	2269.39	2205.8	3551.83	2588.27	3186.72	2470.59	1827.27	1779.02	2143.35	1701.43	1926.45	1535.67	2714.51	2011.08	896.127	1567.84	1006.86
AT1G80310	1458.12	1547.22	1627.05	1417.51	1519.01	1530.75	1722.12	1506.97	1566.48	1508.23	1562.27	1517.37	1918.39	1941.56	1662.28	1901.48	1903.03	1956.85	1807.12	1406.65	1559.55	1984.75	1464.85	1367.22	1430.14	1237.9	1375.17	1988.32	1963.21	2269.66	3856.14	3232.23	3413.08	3928.13	2959.25	3389.88	3192.29	2814.26	3374.52	2189.45	2229.98	2840.43	1532.81	1704.3	1643.13
AT5G46710	348.313	375.532	353.048	367.749	349.485	420.782	300.392	340.588	283.963	293.235	351.837	314.419	237.875	245.645	236.598	276.659	237.542	256.212	379.455	388.879	438.443	263.095	384.907	297.984	353.27	326.607	329.458	217.45	262.439	235.013	215.99	220.04	235.231	191.616	209.159	230.122	180.778	301.679	310.811	458.843	549.132	472.38	585.566	617.514	545.202
AT1G63430	2329.81	2814.87	2695.38	2310.61	2493.62	2572.31	2486.16	2403.04	2465.18	2580.02	2239.81	2582.96	2571.66	2654.9	2286.78	2320.86	2402.41	2472.8	2441.19	2377.83	2464.32	2297.46	2111.49	2181.83	2486.7	2812.21	2595.62	2317.48	2334.49	2018.05	1782.64	1806.32	1880.37	1462.25	1544.56	1467.98	1547.98	1477.8	1445.2	1339.4	1476.66	1574.09	1480.03	1450.03	1543.75
AT1G32380	631.494	455.977	638.608	553.056	674.068	535.934	615.709	591.974	596.011	603.519	638.347	584.841	539.657	517.035	651.915	626.874	577.659	550.033	501.316	567.116	659.587	600.041	543.269	786.936	540.869	517.944	589.748	670.222	700.854	794.446	1278.66	1280.46	1161.36	1584.76	1592.82	1438.9	1704.94	1480.97	2535.18	2076.73	1765.07	1915.68	1510.58	1598.27	1429.32
AT4G24180	92.1625	60.2438	70.7014	90.7433	68.6948	67.5329	114.746	127.045	126.899	179.578	114.79	108.383	171.602	137.304	165.517	132.84	118.771	179.819	147.621	198.49	236.528	175.397	155.063	177.13	87.7085	53.3963	95.561	199.577	197.338	200.527	300.466	247.39	267.779	299.989	230.994	312.309	278.203	360.749	256.383	511.889	507.601	493.922	518.343	738.268	508.38
AT3G26890	1736.67	1793.25	1670.67	1757.55	1652.97	1813.86	1946.95	1644.82	1800.52	1520.73	1537.07	1681.55	1923.12	1821.42	1900.91	1861.96	2110.88	2123.74	1710.02	1838.06	1782.62	1713.58	1714.49	1708.56	1639.66	1339.36	1695.53	2116.41	2041.53	2212.19	2637.96	2645.46	3105.35	2907.22	2948.91	3230.56	3401.22	2811.1	2814.48	2552.81	2831.03	3003.54	1924.48	2270.76	2153.88
AT4G38340	1105.18	2322.45	1284.56	1004.86	1136.9	1728.15	3636.42	2326	2376.76	2279.96	1849.71	2640.9	3370.49	3605.3	2070.49	1933.32	2696.64	2748.99	2144.96	1403.61	1864.34	1507.03	1501.14	1520.36	2014.86	1948.97	3325.52	10258.9	9484.42	10907.7	13698.6	10005	14156.8	10044.1	5931.14	7701.51	7429.2	6117.96	3897.31	1933.51	4637.62	2957.38	1150.58	1862.36	1383.4
AT4G34419	345.481	166.663	352.13	285.603	243.008	336.799	417.936	455.469	441.028	303.465	245.446	382.024	501.786	555.652	621.452	547.829	472.384	405.473	303.168	289.634	503.825	160.396	248.54	406.845	978.6	1568.07	1711	1869.17	2335.5	2569.82	2742.59	2319.75	2532.81	2311.96	2574.26	2143.17	1585.86	1970.41	2020.99	736.006	1256.31	1114.02	620.567	848.223	612.511
AT3G23080	118.421	101.368	97.7883	136.593	99.6075	122.079	63.4367	83.7955	85.2931	68.1943	93.3256	92.2868	114.795	137.304	117.791	76.8497	72.8822	112.827	117.899	88.1055	103.842	85.3904	104.475	164.214	170.544	94.3335	59.1568	90.8523	85.4452	99.625	131.514	170.314	128.712	248.158	150.548	207.363	141.808	208.855	280.732	224.117	391.083	284.659	473.897	545.847	492.939
AT5G44670	1579.64	1442.97	1708.31	1346.82	1400.52	1382.69	1495.43	1797.55	1636.17	1835.56	1830.11	1675.11	1617.79	1732.39	1770.93	1523.82	1813.96	2104.93	1925.02	2147.95	1806.65	1567.03	1816.76	2016.7	1411.46	1485.31	1774.7	1127.46	1047.72	1086.93	866.84	968.426	880.269	848.136	695.28	696.689	834.608	791.116	439.718	690.917	648.345	606.247	703.346	698.998	570.146
AT1G59960	1917.39	2146.05	1906.64	2177.84	1599.73	2064.95	1979.6	2113.81	2075.12	2061.74	2382.6	2094.7	2085.25	2133.57	2064.4	2047.5	2029.9	1834.62	1939.88	1859.33	1874.92	1797.81	1920.14	1914.29	2090.39	2084.24	1872.09	2412.8	2986.51	2502.12	2609.16	2554.71	2424.81	2853.82	3274.14	2803.19	3203.12	3331.13	3080.89	2990.44	3360.55	2985.07	3256.72	3485.17	3325.06
AT5G35620	4026.58	3625.09	4097.47	3807.4	3711.24	3509.98	2806.14	3491.03	3365.96	3119.89	3515.58	3579.87	2987.05	3159.06	3266.68	3218.9	2928.78	2765.44	2869.19	3070.53	3625.81	3245.99	2749.34	3654.22	3824.25	4260.14	3553.05	3729.41	4002.7	3780.64	4570.35	4644.47	4004.85	4638.05	5988.6	5273.84	5630.08	5807.85	6654.5	5728.91	6026.6	5554.7	5971.77	6637.54	5779.46
AT5G67440	811.185	762.247	723.083	955.192	813.175	770.568	769.637	783.893	801.963	741.045	750.338	743.66	866.292	982.581	848.911	772.888	852.991	872.061	863.929	932.703	1055.72	820.44	862.193	772.175	652.129	889.939	813.634	1027.67	929.726	959.21	1231.62	1093.99	1081.47	1234.51	1172.21	1237.86	1408.33	1563.25	1389.34	1665.63	1898.89	1567.93	1545.58	1639.5	1472.08
AT5G15830	730.092	878.766	710.228	713.529	765.088	794.81	1459.04	1138	1360.53	1403.67	1300.96	931.453	1208.31	1270.06	1122.07	1265.82	1212	1385.66	1383.08	1395.51	1314.37	1035.07	1284.49	1099.68	1254.72	1058.14	2048.65	2995.15	3234.71	3554.57	5949.8	4525.12	5544.95	5252.16	4626.77	5407.87	5840.09	5318.41	5404.1	4775.42	6335.78	4409.91	3577.84	3811.11	3277.15
AT4G34860	2157.07	2736.95	2320.29	2146.32	1439.16	2412.14	3048.69	2869.32	2872.92	3000.55	3035.88	2930.64	3544.46	3747.97	2607.66	2839.05	3131.23	3313.13	3372.49	2763.68	2975.83	2738.26	2724.04	2658.79	2589.84	2173.23	2202.45	3739.84	3836.9	3798.52	5633.98	4591.01	5102.6	6507.09	4864.66	5718.92	6635.73	5908.05	5687.69	7139.92	7323.29	7476.53	4092.3	5226.78	4107.82
AT1G21050	2256.95	2253.91	2256.48	2360.28	2294.41	2335.08	1956.28	1971.9	2390.29	2185.63	2322.87	2108.65	2261.59	2558.36	2559.93	2588.74	2124.38	2215.41	3103.01	2689.75	2818.15	2588.25	2231.36	2123.71	1991.31	2064.66	1721.01	1246.61	1306.09	1157.18	1280.58	1251.87	1201.31	1919.3	2569.66	2234.21	3039.66	3273.11	3228.42	3486.41	4576.48	3583.63	2689.49	3262.32	3280.71
AT1G29050	3812.65	4656.09	4784.28	3695.64	4320.9	4378.38	5549.78	5308.85	5769.76	6161.35	5448.35	5003.88	4779.99	5354.85	5595.09	5303.73	4367.53	5338.14	5837.46	5904.08	5665.14	4839.56	5385.41	4943.03	4527.55	4822.58	4991.02	4667.72	4150.2	4414.16	4262.2	3202.4	3883.54	2922.93	2894.89	2652.73	2578.52	2473.56	1854.84	2929.44	1958.88	2355.75	2466.71	2162.77	2183.98
AT3G29760	744.766	571.415	800.671	698.246	862.12	593.077	761.241	732.535	726.031	669.441	677.544	646.008	785.817	789.498	940.301	716.898	963.664	959.032	794.577	937.766	942.267	696.97	920.479	757.414	603.402	630.077	785.421	893.629	905.313	1138.02	1572.41	1443.32	1642.18	1463.82	1428.48	1493.27	1452.72	1290.05	1191.68	1064.89	897.53	1101.71	766.125	691.144	800.976
AT1G16220	641.791	442.63	712.983	511.028	538.396	483.986	514.957	439.25	614.734	575.105	460.095	443.191	466.283	456.965	565.602	529.165	566.861	457.186	435.927	602.56	555.745	323.099	429.997	542.46	427.173	394.243	479.625	635.966	629.65	633.513	909.078	1101.45	954.241	1072.74	999.824	1292.22	1033.79	1037.94	1085.69	839.444	860.614	950.915	903.349	831.533	840.965
AT4G31730	2522.37	4516.48	3181.11	3482.63	2887.76	3107.38	1599.91	1310.99	1934.7	1310.47	1385.89	1780.28	1510.09	2298.77	1612.52	1434.89	1454.94	1524.34	1948.79	1637.55	2950.84	1673.19	1186.61	1727.01	3030.82	4382.06	2655.69	3309.41	3585.65	3370.65	4619.3	4700.41	4472.36	4598.78	6960.85	5273.84	5959.16	6339.48	9626.54	8745.87	11408.3	9092.16	8614.6	11941.9	9708.71
AT5G66650	67.1911	67.0979	83.5562	110.802	36.0648	106.494	52.242	47.3039	81.1324	56.8286	83.993	74.0441	76.9248	57.9251	87.3282	55.9905	48.5881	51.7125	42.602	57.7243	102.88	47.3109	116.572	47.9726	68.2177	128.151	107.392	81.916	94.6001	65.1394	64.317	57.1856	93.2049	48.6893	74.6995	77.1289	84.435	110.756	136.069	240.031	138.437	180.028	305.005	314.157	350.798
AT3G02570	1141.99	959.933	1058.69	886.419	1098.26	1070.14	1306.98	1500.21	1383.41	1490.05	1622.93	1265.19	1429.62	1299.02	1623.69	1709.36	1452.24	1639.52	1932.94	1696.28	1833.58	2023.98	2030.11	1934.59	1012.71	1100.85	1218.63	1039.59	959.225	1149.52	1394.82	1079.07	1128.82	1086.87	988.332	1063.37	1009.97	1017.9	833.603	969.406	857.153	807.816	1037.24	928.725	950.639
AT2G18560	483.467	424.954	612.44	602.726	881.011	598.272	306.922	381.134	574.168	375.069	338.772	437.826	276.929	359.35	380.791	414.988	313.123	302.048	228.862	368.625	366.33	317.329	249.64	290.603	339.464	484.127	349.48	288.94	270.577	222.24	155.513	318.251	279.615	290.565	489.569	415.99	538.003	532.685	551.438	888.512	649.498	872.441	878.905	938.543	828.691
AT1G77765	133.353	148.626	161.603	149.01	129.661	140.261	88.6248	89.2016	97.775	89.7891	59.7284	83.702	57.9895	87.9603	90.3745	48.3055	32.3921	98.7239	57.4631	81.0165	103.842	43.8491	54.9868	70.1138	117.757	161.969	107.392	140.002	163.77	158.378	240.949	287.171	238.19	290.565	407.974	285.756	242.48	266.87	322.269	135.266	154.587	173.873	142.78	176.713	139.765
AT1G71990	438.931	414.492	420.995	505.297	434.495	522.947	312.519	408.165	333.891	301.191	221.182	331.589	229.591	239.209	221.367	180.048	170.058	183.344	166.445	241.024	295.18	161.549	199.052	233.405	393.064	421.831	325.818	819.16	820.885	745.911	360.943	544.507	637.64	351.819	496.465	436.221	431.918	433.532	372.4	217.486	290.717	235.421	235.56	239.544	237.957
AT5G22800	401.087	344.869	359.475	421.24	326.3	287.448	372.224	308.151	429.586	359.157	472.228	323.004	392.908	358.278	369.621	425.967	515.574	427.804	333.881	413.184	383.637	463.878	432.196	487.107	354.895	249.183	304.885	335.111	235.992	269.498	281.267	376.679	319.56	364.384	278.112	446.336	280.368	296.405	439.718	430.994	594.124	524.696	938.35	858.04	947.471
AT5G02480	5441.71	4700.82	5152.94	6273.7	4955.47	5685.75	5075.87	4996.64	5166.47	4782.69	5442.75	5100.46	5490.06	6019.92	4900.53	5390.46	4740.04	5091.33	4487.08	5872.68	5047.86	3841.41	5244.64	4484.52	5423.31	4554.71	5369.62	5842.84	4928.36	5826.79	6200.35	5861.53	5954.76	7571.97	6049.51	7532.08	7679.26	8335.2	6442.52	10377	10815.4	9487.61	8614.04	8422.34	8074.29
AT1G06225	4.63387	10.8222	3.2137	5.73115	12.0216	6.92645	5.59736	4.05462	2.08032	1.13657	3.73302	6.43861	3.55038	8.5815	13.2008	7.68497	16.196	11.7528	0.990744	6.07624	33.6524	15.001	1.09974	2.76765	8.93327	10.6793	2.73032	22.3407	14.2409	28.0994	38.3982	33.5655	26.63	75.3899	94.2363	73.3357	119.075	156.114	393.885	366.014	271.105	270.811	330.561	403.495	320.707
AT1G04945	635.87	673.505	563.316	602.726	557.287	574.03	568.132	528.452	592.891	485.316	549.688	570.89	539.657	541.707	491.475	612.602	542.567	533.579	491.409	538.76	579.783	499.649	545.469	461.275	614.772	578.46	555.164	643.413	659.149	634.79	531.815	583.045	522.243	636.102	695.28	710.597	680.893	668.757	988.292	762.529	841.002	780.119	1055.02	1020.03	1042.5
AT5G28650	448.456	384.19	477.005	392.584	556.428	451.085	394.614	340.588	448.309	320.513	256.645	418.51	384.624	411.912	379.776	354.606	248.339	326.729	235.797	315.964	338.447	290.789	234.244	285.991	418.24	437.85	378.604	317.238	321.437	277.162	181.432	171.557	211.56	185.333	265.471	230.122	420.01	321.721	257.815	712.135	475.299	529.312	662.234	578.244	646.561
AT1G10970	602.403	466.439	550.461	592.219	526.374	608.662	590.521	571.701	562.726	534.189	525.423	552.648	581.078	578.178	578.803	651.027	550.665	633.478	456.733	585.344	532.67	534.267	480.584	524.931	481.585	371.104	510.569	598.731	539.119	564.542	651.81	740.927	782.626	708.351	738.951	816.807	828.113	980.984	1208.87	1111.3	1047.5	1392.52	961.128	1199.69	1077.73
AT3G19200	428.376	294.004	309.434	373.48	340.898	368.834	303.19	367.619	263.16	308.011	349.038	319.785	350.304	379.731	499.598	491.838	550.665	492.444	701.447	649.145	689.394	345.023	612.553	574.749	520.566	258.082	323.087	220.428	433.329	417.659	759.325	713.577	464.545	915.673	1045.79	1103.83	856.258	1330.13	1564.08	1247.89	1619.71	1449.45	1636.14	1749.46	1982.44
AT1G20640	3947.29	4929.89	4028.15	3411.95	4715.04	3903.06	4736.3	4710.12	4816.98	4830.43	5508.08	4891.2	4695.96	4616.85	5496.6	4859.1	5223.22	5789.45	5815.67	5939.52	5310.35	5780.01	5363.41	4829.55	4443.9	4059.9	4788.97	4220.91	3401.53	3913.48	3030.58	2979.87	3173.41	2593.1	2023.78	2380.88	2583.93	2233.06	2134.14	3020.94	2727.2	2738.88	2871.16	2513.25	2577.93
AT1G69850	7053.01	6051.44	6336.96	6912.73	7526.37	6569.74	7468.74	7438.87	7665.97	8502.69	8537.43	6074.83	7888.94	7928.23	8380.46	8690.6	8305.87	9096.7	10999.2	10792.4	9075.57	8984.46	9963.6	9392.49	6927.35	6186.85	7998	7299.46	7273.02	7722.22	7429.09	6918.22	7330.64	5454.77	4357.86	4972.92	4479.39	4785.72	4193.8	5242.22	6939.13	5550.08	5212.32	5573.33	5352.24
AT1G12020	330.549	298.333	342.489	287.513	370.093	309.093	259.344	262.199	247.558	295.509	259.445	275.787	252.077	291.771	258.938	320.573	329.319	224.479	250.658	231.91	240.374	177.704	205.651	236.173	332.155	391.573	302.155	210.003	265.491	218.409	226.549	246.147	232.273	251.3	424.063	312.309	357.225	390.284	399.614	344.796	447.612	355.439	540.01	593.952	520.654
AT5G23360	128.976	145.379	94.1155	166.203	206.943	119.481	168.854	279.769	187.229	225.041	209.049	226.425	250.893	211.319	260.969	294.225	191.653	179.819	316.047	300.774	340.37	230.785	273.834	168.827	163.235	153.959	147.437	205.535	323.471	287.38	273.587	262.308	245.588	298.418	375.796	404.61	555.323	625.509	580.085	606.044	847.924	552.392	691.123	639.112	709.119
AT2G32220	454.634	437.94	527.506	508.162	403.582	339.396	407.674	556.834	538.803	465.994	452.629	535.478	433.146	563.161	496.552	551.122	340.117	364.338	411.159	485.086	549.015	453.492	504.779	546.15	453.973	433.4	513.299	498.943	551.325	509.62	583.653	599.206	412.765	612.543	696.429	684.045	716.615	893.434	931	876.576	947.137	767.81	1114.46	1183	1121.68
AT4G27460	16.9909	23.0875	23.8732	28.6558	24.0432	25.9742	26.121	28.3823	37.4457	42.0531	35.4637	9.65792	18.9353	24.6718	60.9266	57.0883	29.6927	78.7441	77.278	54.6861	106.726	56.5423	122.071	56.2756	14.6181	13.3491	29.1234	58.0859	101.721	95.7933	274.547	320.737	173.095	230.881	213.756	257.939	185.108	251.047	358.077	446.908	384.161	369.287	362.784	428.038	377.722
AT2G34000	24.714	43.6497	29.8415	25.7902	64.4014	35.4981	69.0341	36.4916	52.008	35.2337	79.3268	26.8276	43.788	66.5066	59.9112	76.8497	48.5881	79.9193	46.565	38.4828	49.0364	92.314	91.2781	44.2824	48.727	45.3869	66.4377	125.108	191.235	209.468	367.663	254.849	303.286	265.435	314.887	316.102	274.955	227.841	349.483	368.666	417.617	310.817	262.782	289.613	246.271
AT5G18840	1506.52	1424.21	2060.44	1446.16	1934.62	1903.91	1871.38	990.679	1583.12	1369.57	1133.91	889.602	1882.88	2838.33	2277.64	2236.33	2343.03	2657.32	2534.32	2001.11	3512.35	2610.18	1641.91	1758.38	1279.08	1579.64	1349.69	1891.51	1907.26	2213.46	4551.15	3616.37	3848.03	5260.01	4811.8	5244.76	7359.92	5884.85	6183.27	23186.2	10163.6	18872.1	12508.6	15573.3	13479.6
AT2G18160	9377.41	10284.4	9449.66	11431.7	10126.5	10678.9	9096.64	9409.42	10272.6	8325.39	8518.76	9741.62	9259.38	10046.8	9346.14	11103.7	10416.8	8974.47	8542.19	8821.69	11457.2	9231.4	7803.72	8987.49	10428.4	13563.6	11541	18721.5	21713.3	18725.7	19230.8	21646	21952	19915.5	28306.5	23142.5	28713.3	28177.4	33898.4	22227.4	23060.1	20081.5	19644.8	19845.9	20583.1
AT1G58080	2245.63	1467.14	2022.34	2269.54	2157.88	2050.23	1779.03	1890.8	2079.28	2012.87	2044.76	1772.77	2041.47	2197.94	2454.33	2552.51	2737.13	2168.4	2000.31	2056.81	2406.63	2126.68	2268.75	2441.99	1474.8	1957.86	1725.56	2244.5	2361.95	2580.03	3204.33	4061.42	3453.02	3942.26	5295.62	4776.93	4288.87	4621.17	5749.28	4162.74	4055.04	4294.5	4257.3	4355	4412.29
AT2G23760	2267.76	2300.45	2450.68	2476.81	2923.82	2502.18	2810.81	1980.01	2414.21	2377.71	2257.55	1691.21	2714.85	2579.81	2529.47	2474.56	2988.17	2907.65	2990.07	2338.34	2224.9	2575.56	2697.65	2306.38	2170.79	2334.31	2291.64	2427.69	2345.68	2674.55	3386.72	2932.63	3643.87	3185.22	2925.92	2813.31	2630.48	2537.9	2568.13	1784.98	1685.47	2021.85	1153.35	1035.73	1043.68
AT1G52240	86.2415	74.3128	86.7699	85.0121	115.064	100.434	145.531	101.365	93.6143	146.618	167.986	125.553	158.583	160.903	203.089	152.602	156.562	205.675	205.084	144.817	225.952	301.174	255.139	177.13	95.8297	122.812	136.516	129.576	154.615	153.269	219.83	156.639	181.972	273.288	250.531	260.468	201.345	227.841	349.483	606.044	576.819	389.29	701.124	592.97	777.615
AT3G54880	1110.84	1014.77	1243.24	1208.32	1585.13	1161.91	795.758	844.712	877.894	802.419	732.606	863.847	734.928	853.859	868.204	881.576	790.907	668.737	677.669	910.423	1177.83	732.742	680.736	845.056	1084.99	1298.42	937.408	901.076	1019.24	853.199	936.916	1209.6	1000.1	846.565	1396.31	1125.32	1149.62	1370.21	1919.29	1831.39	1806.6	1332.51	2578.38	2530.92	2978.22
AT2G16400	1211.5	1555.88	1463.61	1377.39	1257.97	1348.93	945.021	831.197	1187.86	942.218	866.062	853.116	991.738	976.145	967.718	912.316	1125.62	919.072	1072.98	1062.33	1038.42	1062.76	1037.05	1439.18	1252.28	1222.78	1153.1	1055.97	913.45	987.31	845.721	1018.15	1060.76	874.837	896.394	782.668	924.455	895.543	1161.6	1533.01	1620.86	1755.65	2077.26	2166.7	1895.34
AT5G48240	1790.48	1802.63	1882.31	1742.27	1942.35	1671.01	1248.21	1517.78	1371.97	1201.36	1275.76	1568.88	1060.38	1246.46	1109.88	1172.51	874.586	948.455	1112.61	1227.4	1477.82	1150.46	997.46	1423.5	1786.65	1850.18	1612.71	1750.02	1781.13	1582.51	1245.06	1483.1	1239.77	1474.81	1915.76	1536.26	1877.06	2037.91	2068.25	1978.6	2344.19	2020.31	2461.71	2671.31	2287.31
AT2G22470	3740.31	4093.7	3264.66	4331.8	3333.42	4899.6	6798.93	6794.19	5722.96	6426.18	6603.72	6168.19	6022.62	5442.81	6453.14	6846.21	5080.16	6265.44	6812.36	6091.43	5124.78	7509.74	9417.04	6341.61	5613.34	5520.29	7164.35	4761.55	5019.91	4871.41	4890.97	4071.37	4808.19	3387.83	3697.05	3733.8	2986.62	3173.96	4380	2779.58	1777.76	2678.87	2732.83	2200.08	2679.69
AT2G23030	783.896	874.438	859.895	905.522	934.249	1096.98	864.792	631.169	756.196	739.908	511.424	614.888	846.173	703.683	677.301	576.373	812.501	997.817	1295.89	1069.42	1039.38	951.988	1117.33	1500.99	875.461	830.313	821.825	722.35	838.177	936.22	1553.21	1338.89	1979.5	2046.52	2331.77	1777.76	1739.58	1887.08	1700.15	2336.65	2509.16	2354.21	2094.48	2364.03	2163.78
AT3G22942	903.605	848.464	893.868	1031.61	875.859	967.106	742.583	679.824	733.312	583.061	503.958	734.002	752.68	746.59	724.011	789.356	820.599	627.602	487.446	582.306	741.314	440.799	609.253	589.51	710.601	983.382	771.769	1486.4	1829.95	1646.37	1957.35	2421.69	2380.42	2333.94	3697.05	2846.18	3009.35	2445.08	3788.45	1849.96	2000.41	2114.17	1666.14	1721.97	1993.13
AT3G48360	36.5561	60.9653	42.2372	35.3421	60.108	29.4374	49.4433	37.8431	38.4859	47.736	85.8595	51.5089	59.1729	35.3987	51.7876	62.5776	105.274	45.8361	51.5187	39.4956	93.2652	65.7737	53.887	28.5991	45.4785	73.8649	85.5499	135.534	207.51	233.736	746.845	578.072	613.969	928.238	1204.39	792.784	694.965	968.326	1064.2	1698.78	3034.07	1447.91	1660.59	2415.08	2279.79
AT1G12420	1727.15	1883.07	1891.49	1762.33	2098.63	2033.78	2273.46	2193.55	2256.11	2462.95	2028.9	2290	2587.04	2117.48	2151.73	1664.34	1943.52	2424.61	2141	2510.5	2201.83	1668.57	2429.32	2238.11	2114.75	1891.12	2419.97	2771.74	2981.43	2915.95	2471.88	2226.51	2531.33	1796.79	1423.89	1363.03	1374.78	1304.81	1068.5	986.646	1011.74	1107.86	1238.91	1002.36	1141.08
AT1G05690	55.349	65.2942	56.4693	77.3706	64.4014	44.1561	41.0473	32.437	27.0441	29.5509	48.5293	30.0469	33.1368	40.7621	28.4324	57.0883	40.4901	30.5574	33.6853	47.5972	42.3059	53.0805	34.0918	37.8246	38.9816	31.1478	40.9547	46.1708	40.6882	66.4167	40.3181	47.2403	47.3422	31.4124	56.312	39.1966	38.97	51.6862	45.8338	90.1773	76.1401	93.8605	132.225	141.37	136.597
AT4G01100	11113.1	10773.9	10233.8	11638.1	9617.27	10863.3	9251.5	10878.5	9948.08	9516.51	9708.66	12395.4	10607.3	9461.1	8728.75	10520.7	8953.71	8170.58	9721.18	9386.78	10750.5	8453.65	8254.62	9057.6	12731.5	10419.4	9463.27	11782.5	13861.5	11832.4	11180.6	11379.9	11052.9	12444	14596.3	13138.5	15405.1	15157.8	15678	16328.7	17924.1	15851.7	16194.7	18699.2	16485.9
AT1G07610	3868.51	3044.3	4899.52	3332.67	4335.5	4259.77	2758.57	2047.58	2668.01	2397.03	1803.98	1960.56	2293.54	1869.69	2263.42	2254.99	2183.77	2103.76	1946.81	2307.96	3424.85	2450.94	1927.84	2294.38	3817.76	4041.21	3722.33	3054.72	4587.6	3955.62	5095.44	6705.64	6281.72	6006.06	11121	7576.33	6369.43	6943.89	11598.8	8627.84	7958.95	10124.6	13134.1	13644.2	12401.9
AT2G47260	697.398	567.446	647.79	622.785	526.374	676.195	588.656	520.343	602.252	605.793	615.016	480.75	627.233	453.747	533.108	509.404	510.175	645.231	703.428	713.958	526.901	565.423	627.949	714.977	736.589	507.265	566.085	396.175	399.762	436.817	524.136	491.051	503.011	587.413	467.734	662.55	539.085	606.522	610.163	897.794	1061.35	1260.19	1228.91	1253.68	1165.24
AT2G30100	495.824	765.494	765.779	561.653	661.187	587.017	662.354	491.96	592.891	591.017	515.157	511.87	725.46	799.152	627.544	460	766.612	638.179	591.474	351.409	587.475	551.576	443.193	401.31	440.167	607.828	568.816	982.992	1087.39	1166.12	1606.01	1636.01	1602.24	1352.31	1536.51	1427.52	1655.14	1339.62	1625.67	1507.82	1170.94	1578.7	838.904	934.616	823.544
AT5G57660	823.542	1203.43	708.392	1071.73	838.077	866.672	958.081	924.453	863.332	814.922	911.791	1156.8	1165.71	1232.52	895.621	1091.27	1128.32	1230.52	853.031	878.017	824.003	1123.92	801.707	912.403	1118.28	886.379	1102.14	1318.1	1633.63	1365.37	1981.35	1700.65	1957.3	2351.22	1978.96	1938.34	2340.37	2256.26	2493.65	2349.91	3011	2512.69	2199.48	2779.3	2383.13
AT3G06380	1622.11	1823.19	1638.07	1713.62	1600.59	1814.73	1454.38	1210.98	1512.39	1359.34	1023.78	1370.35	1602.4	1567.2	1525.2	1517.23	1708.68	1484.38	1420.73	1523.11	1576.86	1153.92	1331.78	1371.83	1496.73	1520.02	1372.44	1562.36	1835.04	1935.02	2581.32	2844.36	3096.47	2825.55	2907.54	2727.33	2404.23	2261.54	2867.48	2242.5	2925.63	2980.46	2235.04	2795.01	2606.83
AT3G20600	369.422	355.691	355.344	323.81	300.54	458.877	348.902	345.994	295.405	325.059	209.049	299.396	339.653	359.35	520.923	273.365	253.738	477.166	449.798	407.108	517.286	321.945	517.975	496.332	465.342	479.677	365.862	329.153	397.727	318.034	321.585	349.33	476.381	573.277	570.015	654.963	807.545	798.5	648.835	990.624	971.363	987.844	1035.57	1102.49	1129.6
AT3G46650	458.496	406.916	651.004	496.7	295.388	454.548	392.748	309.503	514.879	333.015	278.11	364.855	289.947	496.654	425.471	380.955	410.3	498.321	327.936	290.647	337.486	250.402	235.343	346.879	311.852	584.69	415.008	688.094	544.205	579.869	886.999	953.508	970.515	1009.91	1089.46	1113.94	1017.55	985.203	969.672	652.459	685.261	713.955	676.679	673.473	685.363
AT5G48370	569.966	546.163	532.097	502.431	584.765	541.995	740.717	623.06	639.698	709.221	772.736	466.8	736.111	643.612	803.216	756.421	912.377	912.021	870.864	756.492	769.198	1035.07	892.985	772.175	523.003	536.633	581.557	515.326	478.086	549.215	734.366	514.671	559.23	441.345	464.286	393.231	369.133	362.859	352.348	255.944	287.256	283.12	287.227	269.978	296.159
AT5G50450	194.623	211.395	245.619	216.829	232.704	238.963	133.404	131.099	157.064	93.1989	102.658	124.48	157.4	181.284	166.533	186.635	161.96	159.839	198.149	147.855	180.762	180.012	134.168	181.742	152.678	233.164	161.999	180.215	144.443	189.032	196.791	196.42	214.519	199.469	233.292	225.065	220.83	278.473	287.894	446.908	385.315	501.615	199.448	210.092	243.896
AT2G30600	534.44	990.236	539.443	571.205	455.962	580.956	798.557	747.401	804.043	829.697	817.532	896.04	921.914	1001.89	852.973	686.158	1031.15	948.455	1041.27	1040.05	1010.53	1328.17	1177.82	1119.05	921.752	412.042	678.028	962.14	720.181	752.297	815.002	733.468	760.434	870.125	579.209	902.787	965.59	895.543	764.852	2108.56	2164.22	1907.98	1888.92	2348.32	2040.65
AT1G70790	432.495	281.739	379.217	387.808	331.452	322.946	288.264	273.011	349.494	226.178	236.114	292.957	266.278	275.681	302.602	372.172	205.15	284.419	226.88	256.215	269.219	220.4	295.829	277.688	344.337	377.334	327.638	333.621	390.607	412.55	507.816	602.936	541.476	497.887	706.772	633.468	658.16	688.798	743.368	590.131	692.183	572.395	696.124	720.597	696.449
AT5G26010	98.8559	179.289	106.511	113.668	144.259	83.9832	206.169	170.294	122.739	201.173	207.183	155.6	230.774	284.262	221.367	324.964	299.627	231.531	146.63	148.868	212.491	512.342	226.546	171.594	90.1449	148.62	222.066	385.75	270.577	402.332	467.498	491.051	520.764	530.87	676.893	539.902	961.26	613.906	812.118	1165.67	913.681	1032.47	651.123	622.423	772.072
AT2G27830	535.47	977.61	629.426	623.741	522.08	937.668	1494.49	973.109	1081.77	976.315	946.322	815.558	1371.63	1314.04	894.606	1041.86	1176.91	1218.77	1233.48	791.936	810.542	915.062	952.371	688.223	1158.08	735.979	1913.04	3605.79	3954.89	4084.63	5361.35	4164.61	5358.54	3750.65	2645.51	3214.12	3427.2	2800.55	2625.42	4076.54	4893.73	4482.22	2580.6	3489.1	2668.6
AT1G12580	2120.77	2738.39	2372.17	2334.49	2394.01	2657.16	2193.23	2002.98	2184.33	1918.53	2034.5	2375.85	2171.65	2244.06	1930.36	1747.78	2013.71	1988.58	1861.61	1698.31	1818.19	1914.36	1850.85	1728.86	2699.47	2606.63	2152.4	3529.83	3525.63	3311.89	3549.91	3199.91	3405.68	3653.27	3512.03	3326.66	3560.34	3481.97	3404.6	3073.98	3591.28	3374.36	2482.82	2772.43	2520.52
AT4G31800	1114.19	1082.95	925.546	1188.26	745.339	1628.58	1423.59	1788.09	1034.96	1444.58	1077.91	903.552	1000.02	714.41	1566.83	949.643	1268.69	1228.17	2075.61	1555.52	1311.48	895.445	2372.13	1060.93	1368.42	650.545	1266.87	997.885	1189.11	1776.65	3149.61	3311.79	3563.98	5313.42	3087.96	6032.49	3601.48	5959.74	2972.04	6845.52	8744.58	7682.71	6216.78	7783.23	6273.58
AT5G42990	2141.36	2085.45	2231.23	2277.18	1841.88	2423.39	1972.14	2119.21	2056.39	1954.9	1705.99	1997.04	1966.91	2053.12	1915.13	2050.79	1792.36	1787.61	1873.5	1653.75	1932.61	1384.71	1497.84	1567.41	2318.59	2731.22	2303.48	3035.36	3191.99	2789.5	3011.38	3143.97	3266.61	3395.69	4504.96	3574.48	4092.93	4012.54	4388.59	3194.66	3205.96	3454.37	3063.39	3225.99	3217.76
AT4G22570	643.336	554.099	674.877	669.59	539.254	632.039	579.327	652.794	846.69	689.899	642.08	789.803	538.474	696.174	637.699	495.132	458.888	582.941	543.918	662.31	592.282	635.812	554.267	687.3	523.003	625.627	735.365	828.096	800.541	733.138	777.564	742.17	766.352	618.825	566.567	599.329	645.17	635.002	631.648	840.771	718.716	786.274	1280.58	1249.75	1228.58
AT3G53200	28.5755	6.85409	3.2137	33.4317	27.4779	26.84	11.1947	8.10924	3.12048	12.5023	8.3993	6.43861	4.73383	17.163	9.13899	10.9785	2.69934	3.52585	7.92595	13.1652	3.84599	13.8471	16.496	11.9932	17.0544	4.44969	9.10105	2.97876	10.1721	8.94071	31.6785	45.9971	45.8627	31.4124	25.2829	29.0814	19.485	18.9868	45.8338	30.5011	73.8328	46.1609	112.224	129.59	128.679
AT1G49510	436.614	407.638	471.037	426.971	398.43	418.185	408.607	521.694	483.674	502.365	384.501	446.411	434.329	444.092	539.201	484.153	429.195	460.712	468.622	424.324	560.553	428.106	397.005	571.981	436.106	507.265	474.165	497.453	531.998	516.007	567.334	699.902	615.448	716.204	788.367	780.14	778.318	807.993	731.909	770.485	775.245	687.798	1038.91	906.145	1042.5
AT3G08730	3289.53	3225.03	2968.08	3459.71	3079.24	3305.65	2738.97	2769.3	2863.56	2510.69	2936.02	3035.81	2913.68	2815.8	2816.84	3451.65	3330.99	2947.61	2618.54	2734.31	2830.65	3106.36	3019.87	2991.83	3363.78	2998.2	2727.59	3221.53	3139.1	3076.88	2556.36	2771.02	2873.08	3279.46	3537.31	3759.08	4083.19	4344.81	4072.05	4031.46	4061.96	4089.86	4194.52	4310.82	4118.12
AT2G46270	1936.96	2420.94	2128.85	2263.81	1669.28	1888.32	1790.22	1767.81	1792.19	1709.4	1419.48	1926.22	1875.78	2047.76	1539.41	1396.47	1382.06	1780.56	1494.04	1403.61	1345.13	1325.86	1160.22	1307.25	2116.37	2062.88	2223.39	2604.93	2627.44	2341.19	2457.49	2431.63	2754.72	2742.31	2337.52	2435.25	3258.33	2653.93	2585.32	3690.64	3395.16	3586.7	2590.6	2969.76	2549.03
AT1G52160	692.764	824.655	709.769	747.916	661.187	654.55	784.563	778.487	772.838	831.97	919.257	889.602	856.824	875.313	867.189	802.53	758.514	834.452	721.262	826.368	766.313	801.978	868.791	774.943	786.128	703.941	793.612	871.288	861.573	864.694	750.685	795.626	785.584	1044.46	779.174	991.296	1027.29	958.833	1022.67	1180.26	1218.24	1090.94	1198.91	1217.36	1181.47
AT3G17970	1387.33	1355.67	1256.56	1388.85	1256.26	1293.51	1151.19	1285.31	1234.67	1008.14	1199.23	1269.48	1245	1236.81	1061.14	1215.32	1306.48	1098.89	1260.23	1134.23	1241.29	1362.78	1241.6	1201.16	1359.48	1316.22	1218.63	1338.95	1319.32	1393.47	1338.18	1381.16	1253.09	1460.68	1437.68	1619.71	1657.31	1691.93	1760.31	1945.44	2045.4	1726.42	1833.37	2072.45	1938.1
AT4G05410	1745.17	1916.62	2005.35	1900.83	2007.61	1663.21	1469.31	1561.03	1588.32	1465.04	1462.41	1795.3	1510.09	1663.74	1428.73	1372.32	1274.09	1261.08	1338.5	1378.29	1722.04	1316.63	1248.2	1667.05	1885.73	1771.87	1497.12	1718.75	1767.9	1553.13	1564.73	1964.2	1392.16	1917.73	1999.65	1914.31	2140.1	2232	2545.21	2200.06	2404.18	2309.58	2545.05	2824.46	2628.61
AT1G09460	2902.35	1869	2378.6	2556.09	2754.66	2568.85	2310.78	2474.67	2410.05	2739.14	2408.73	2376.92	2366.92	2112.12	2341.61	2070.55	2054.2	2189.56	2006.26	2301.88	2190.29	1929.36	2104.89	2197.52	2103.38	1961.42	2274.35	2153.65	2666.1	2605.58	2943.22	2667.83	2871.6	2629.22	2429.46	2914.46	2337.12	2657.1	2717.09	2898.93	3939.67	3420.52	3720.62	4709.4	4321.23
AT1G26450	348.828	327.193	290.61	362.973	208.66	259.742	435.661	450.063	436.867	539.871	511.424	527.966	500.603	514.89	540.216	681.767	421.097	551.208	730.178	740.288	846.118	797.362	834.699	788.781	346.773	311.478	386.795	445.325	376.366	383.173	451.179	381.652	442.354	431.921	413.72	472.889	569.395	643.441	478.391	860.663	854.846	741.652	1170.58	1379.34	1339.45
AT5G62920	964.875	1471.1	976.047	1088.92	1150.64	1296.11	864.792	958.242	1088.01	826.287	792.334	961.5	704.158	581.396	683.394	510.502	488.58	561.786	506.27	628.891	737.468	710.818	435.495	823.838	1131.28	1124.88	1014.77	1455.13	1447.48	936.22	798.683	1079.07	964.597	877.978	1179.1	963.479	1345.55	989.422	1824.76	2345.94	1289.77	2171.1	2613.94	2316.9	2696.71
AT1G29160	1058.58	1152.93	946.665	1249.39	919.652	1059.75	995.397	1119.07	1101.53	1225.22	1029.38	1164.32	1159.79	1020.13	1119.02	911.218	825.998	1038.95	889.688	959.033	846.118	842.365	964.468	991.742	979.412	913.077	1034.79	650.86	691.7	573.483	600.932	565.641	631.722	791.594	806.755	776.346	1015.39	980.984	1124.36	950.84	915.989	923.218	918.35	908.109	845.716
AT5G65860	1136.33	988.432	1211.11	1137.63	1159.22	904.768	769.637	1032.58	1011.03	952.447	1076.98	1005.5	816.586	1039.43	1006.3	939.762	788.207	869.711	818.354	937.766	991.304	703.894	823.702	1229.76	933.121	924.646	888.263	778.946	889.037	863.417	908.118	1060.42	761.913	1170.11	1245.76	1229	1306.58	1493.63	1546.89	1340.72	1285.15	1209.42	1798.37	1697.43	1608.68
AT5G41190	2549.66	3003.9	2554.43	2485.41	2316.73	2477.07	2154.05	2531.43	2327.88	2294.74	2577.65	2611.93	2280.52	2385.66	2036.98	2023.34	1919.23	2055.57	2353.02	2109.47	2425.86	2277.85	2025.71	2479.82	2601.21	2797.08	2127.83	2898.34	2810.54	2839.31	2438.29	2761.07	1954.34	2673.2	2963.85	2852.5	3315.7	3366.99	3334.41	3526.2	3968.51	3482.07	3451.73	3832.71	3406.62
AT1G13000	1589.93	1449.1	1700.05	1602.81	1628.07	1552.39	1515.02	1551.57	1518.63	1648.03	1490.41	1485.17	1743.23	1779.59	1783.12	1598.47	1268.69	1858.12	1777.39	1654.76	1728.77	1571.65	1793.67	1693.8	1551.14	1536.92	1656.39	2113.43	2296.85	2300.32	2712.83	2569.62	3142.34	2607.23	2605.29	2731.12	2555.78	2386.01	2217.21	1908.31	1960.03	2164.95	1725.59	1922.25	1717.56
AT2G32270	485.012	605.685	432.472	299.93	300.54	597.407	1411.47	986.624	902.858	861.521	995.784	747.952	1192.93	1099.5	1047.94	1162.63	1106.73	1457.35	1829.9	899.283	1428.79	2255.92	1395.56	1357.07	658.626	505.485	898.274	772.989	742.56	793.169	1202.82	627.799	1230.9	1173.25	880.305	1107.62	1674.63	1344.9	1028.4	7066.98	3307.48	5996.3	4308.41	5166.89	4913.15
AT2G01570	2951.26	3282.03	3400.56	3076.67	3094.7	3108.25	2526.27	2444.94	2916.61	2803.92	2899.63	3227.89	3236.76	3267.4	2784.35	2745.73	2864	2636.16	2796.87	2660.38	3030.64	2318.23	2388.63	3038.88	2717.34	2538.99	2507.34	2917.7	2795.28	2737.13	3044.98	3124.08	2901.19	3650.13	3178.75	3563.1	3718.39	3572.68	3314.36	4230.38	4236.16	4477.61	3531.73	3784.6	3468.78
AT3G49990	2396.74	2618.26	2338.2	2403.26	2295.27	2279.67	1943.22	2078.67	2061.6	2115.16	2151.15	2155.86	1782.29	2188.28	1689.7	1560.05	1552.12	1894.56	1929.97	1895.79	2084.53	1853.2	1750.78	1950.27	2489.14	2375.25	2208.83	2189.39	2470.79	2101.07	2029.35	2145.7	1778.29	2198.87	2367.4	2273.41	2507.07	2590.64	2900.42	2697.36	2942.93	2521.92	2802.83	2959.94	2785
AT1G22170	719.537	607.85	825.462	631.382	631.992	767.97	696.871	754.159	707.308	608.066	678.477	586.987	798.835	819.533	702.687	699.332	612.75	799.193	768.817	627.878	984.573	747.743	666.44	737.118	607.463	756.448	609.77	926.395	1008.05	927.279	1316.1	1075.34	1238.29	1685.28	1884.73	1834.66	2212.63	1857.54	1462.39	2692.06	1889.66	2343.44	1661.14	1476.54	1437.24
AT5G20600	2507.44	2591.21	2708.23	2497.83	2363.1	2271.01	1827.54	2344.92	2107.36	2075.38	2267.81	2433.8	2149.16	2133.57	1910.05	1561.15	1560.22	1674.78	1918.08	1801.6	2283.56	1766.66	1754.08	1989.94	2332.4	2408.17	2048.65	2302.58	2373.14	2456.14	2220.38	2380.66	1909.96	2407.76	2223.75	2393.52	2665.12	2618.07	2795.86	2709.3	3230.19	2778.89	2759.49	3283.92	2918.43
AT1G69260	333.639	349.559	309.893	355.332	263.616	261.474	237.888	245.98	306.847	231.861	220.248	385.244	257.994	320.733	239.645	188.831	180.856	278.542	234.806	169.122	256.72	173.089	191.354	283.223	302.107	269.651	283.953	348.515	344.833	374.233	420.46	468.674	436.436	612.543	589.552	654.963	510.94	558.001	630.215	505.258	557.207	466.225	581.677	602.788	530.948
AT1G14860	485.784	727.616	453.132	586.488	625.123	555.848	455.252	396.001	332.851	396.663	303.308	299.396	312.433	411.912	287.371	405.108	305.025	312.626	486.455	369.638	574.975	605.81	272.734	344.111	553.863	522.394	388.615	265.11	490.293	280.994	303.346	340.628	344.71	315.695	476.928	299.665	440.578	579.097	714.722	1380.51	1304.76	787.813	1178.91	1369.53	1422.99
AT4G34850	46.8536	38.2386	23.4141	32.4765	23.1845	47.6194	26.121	48.6554	42.6465	20.4583	22.3981	40.7779	17.7519	17.163	20.3089	15.3699	29.6927	32.908	7.92595	20.2541	15.384	11.5392	20.895	11.0706	27.6119	25.8082	28.2133	175.747	169.873	157.101	75.8365	123.073	176.054	80.1017	121.818	82.1865	119.075	82.2761	65.8862	39.7841	33.4555	27.6965	25.556	21.5983	25.3398
AT2G38510	47.6259	22.0052	58.3057	48.7148	65.2601	12.1213	77.4301	77.0378	84.2529	67.0577	44.7963	59.0206	151.483	101.905	138.1	49.4034	83.6795	61.1148	31.7038	56.7116	121.149	68.0815	101.176	89.4874	25.1756	82.7643	74.6286	218.939	292.955	301.43	413.741	538.291	443.833	296.848	342.469	350.241	269.543	358.639	167.58	120.678	76.1401	70.7801	85.0015	50.0687	69.2885
AT4G18010	419.108	751.785	482.055	652.396	444.799	543.727	640.898	483.851	631.377	561.466	718.607	680.347	571.611	709.046	452.888	620.287	542.567	461.887	452.77	550.912	546.131	768.514	495.981	523.086	521.378	493.916	704.421	927.885	724.25	698.653	663.329	724.766	785.584	669.085	572.313	555.075	919.043	729.936	789.202	1716.02	1334.76	1438.68	987.24	1027.88	908.67
AT1G15800	491.705	402.588	406.763	566.429	442.223	421.648	464.581	382.486	429.586	365.976	406.9	483.969	526.639	511.672	421.409	555.514	464.286	381.967	441.872	445.591	409.598	360.024	432.196	378.246	462.906	410.262	413.188	659.796	634.736	808.495	984.914	960.967	1022.3	951.797	945.811	1017.85	858.423	866.008	1011.21	793.03	1049.81	929.373	741.68	925.78	800.184
AT5G51830	2903.89	4079.27	2750.93	3711.88	2634.45	3803.49	4884.63	3720.79	3906.84	4655.4	4754.94	4326.75	5840.37	6305.25	4491.31	4565.97	4883.11	4893.88	4239.39	3729.8	3667.15	5131.5	4666.18	3411.59	4218.94	3685.24	4889.08	8337.56	7902.67	8572.86	16089.8	11080.3	12844.5	14132.5	12023.2	11759	15411.6	11968	15397.3	14602.1	13870.2	13549.8	7105.13	9040.84	8229.5
AT5G57630	1022.28	1115.05	1009.56	1116.62	992.64	1146.33	853.597	775.784	749.955	752.41	741.005	795.169	887.594	839.914	711.826	720.191	699.129	862.659	1077.93	809.152	847.079	948.526	933.675	727.892	1112.6	1043.9	932.858	890.65	1042.64	828.931	836.121	880.162	937.967	854.419	1026.26	837.038	968.838	1055.88	1165.9	1637.78	1652.01	1470.99	1528.92	1565.87	1674.41
AT3G20320	515.132	472.571	498.583	541.594	445.658	490.912	682.878	677.121	646.979	659.211	681.277	544.063	747.946	731.573	756.506	742.149	785.508	715.748	663.798	714.971	706.701	737.358	710.429	690.99	552.239	572.23	601.579	819.16	798.506	886.407	1037.71	1069.12	1007.5	1151.27	1012.47	1129.12	1221.06	1082.25	1058.48	1226.68	1142.1	1138.64	1085.57	1043.59	1035.37
AT1G57610	604.463	516.943	633.099	682.963	658.611	544.592	652.092	727.128	790.521	799.01	719.54	718.979	872.209	813.097	817.432	799.237	658.639	674.613	630.113	804.089	779.774	651.967	729.125	749.111	654.565	777.806	879.162	1380.66	1354.92	1431.79	1892.07	2008.96	1751.66	1710.41	1621.55	1693.04	1801.28	1702.48	1947.94	1228	1410.9	1321.74	1311.69	1342.04	1365.58
AT3G13560	590.561	342.704	630.345	487.148	480.005	463.206	556.937	731.183	732.272	669.441	699.942	529.039	620.132	625.377	807.278	710.311	726.122	809.771	616.243	699.78	912.461	633.505	865.492	1000.04	449.1	572.23	586.108	716.392	652.029	841.704	1165.39	962.211	970.515	1498.37	1341.14	1581.77	1485.19	1542.15	1350.67	1774.37	1565.49	1709.49	1463.36	1469.66	1373.1
AT3G01350	188.444	226.546	142.78	199.635	164.868	217.317	265.875	185.161	171.626	222.768	240.78	181.354	363.322	305.716	228.475	194.32	269.934	279.718	244.714	278.494	202.876	298.866	288.131	278.61	157.55	169.978	151.988	151.917	159.701	153.269	125.754	103.183	115.397	188.475	108.027	159.315	273.873	203.581	108.855	641.85	485.682	527.773	286.672	252.307	232.81
AT1G31835	220.624	215.723	232.305	219.694	251.595	234.634	137.135	137.857	167.466	130.706	139.988	187.793	112.429	116.923	109.668	142.721	89.0782	114.003	65.3891	96.2071	99.9957	94.6218	79.181	83.0296	165.672	245.623	189.302	166.811	215.648	181.369	134.394	186.475	146.465	166.486	250.531	228.858	264.13	294.295	402.478	210.856	229.574	270.811	394.451	292.558	429.193
AT3G50650	366.848	365.431	313.565	360.108	344.333	387.016	503.762	394.65	507.598	436.443	523.557	451.776	552.675	607.141	500.614	540.144	564.162	535.93	535.002	456.731	459.596	521.574	473.986	474.191	394.688	366.655	475.075	425.963	422.14	485.353	445.419	366.734	433.477	482.181	432.108	498.177	778.318	562.22	683.211	877.902	815.622	833.974	518.343	570.39	565.79
AT1G61740	1281.27	1720.02	1338.28	1517.8	1494.97	1643.3	2386.34	2040.82	2214.5	2886.89	3027.48	2150.5	2938.53	3761.91	3311.36	2880.77	3088.04	3227.33	2914.77	2486.19	2986.41	3323.3	3305.81	2181.83	1573.07	1907.14	1977.66	2943.02	3308.97	3438.34	6443.22	6284.2	6099.74	6723.83	6703.42	6316.98	7567.76	6353.19	9911.57	7726.07	7335.98	8247.42	4262.3	4727.07	4350.53
AT5G57100	656.208	676.03	564.693	741.229	585.623	709.961	565.333	728.48	686.505	536.462	501.158	639.569	556.226	520.253	552.401	542.339	367.11	459.536	446.826	464.832	524.978	394.642	389.306	502.79	558.736	553.542	607.04	807.245	869.711	793.169	670.049	760.818	741.201	694.215	649.311	768.76	651.665	705.676	701.831	726.723	907.913	827.819	848.348	959.159	949.847
AT4G34740	600.601	801.929	573.875	633.293	548.7	525.545	600.783	623.06	718.75	684.216	839.93	701.809	771.615	908.566	733.15	715.8	852.991	608.797	695.502	735.225	733.622	893.138	755.518	959.453	653.753	631.856	662.557	1008.31	890.055	1060.11	1427.45	1292.89	1041.53	1666.43	1343.44	1542.58	1632.41	1628.64	2076.85	1700.11	1777.76	1515.62	1677.81	1631.65	1614.62
AT1G24267	2031.69	2134.51	1983.77	1873.13	1716.51	1844.17	2068.22	1954.33	2124.01	2031.05	1951.44	2048.55	2030.82	2175.41	2114.15	2185.83	2451	1973.3	2098.4	1919.08	2058.57	2040.14	1803.57	2025.92	2120.43	2137.63	2046.83	2296.63	2330.42	2263.28	2394.13	2529.84	2444.04	2795.71	2715.62	2963.77	3114.35	2921.86	3046.52	3048.79	3241.72	3209.72	2745.6	2988.41	2929.52
AT1G31660	2172.26	2343.74	2233.52	2163.51	1888.25	1984.43	1821.01	2040.82	1873.33	2068.56	2058.76	2032.46	1753.89	2141.08	1880.6	1921.24	2235.05	1740.6	1838.82	1754.01	2062.41	1823.2	1618.81	1975.18	2129.37	2274.68	1925.78	2251.94	2045.6	1947.8	1945.83	2140.73	1597.8	2263.27	2232.94	2360.65	2603.41	2692.96	2595.34	2783.56	3066.37	2674.26	2898.39	3258.39	2923.18
AT5G03320	1699.86	1911.57	1803.35	1769.02	1773.18	1768.84	1940.42	1658.34	1755.79	1843.52	1866.51	1621.46	1987.03	1905.09	1941.53	1678.62	1784.26	1869.88	2095.42	2037.57	1929.73	1905.13	2184.07	1845.1	1853.25	1641.05	1915.77	1936.2	2071.03	1954.18	2471.88	2337.15	2599.38	2618.23	2705.27	2552.84	2984.45	2713	2907.58	3092.55	3005.23	2795.81	2192.82	2458.27	2160.61
AT1G60850	1071.2	987.71	1037.57	992.445	895.608	886.586	1016.85	1093.4	1117.13	1062.69	1106.84	1052.71	1033.16	999.744	1019.51	1081.39	990.658	896.742	1018.48	998.529	1136.49	1078.92	996.36	1039.71	973.727	961.134	988.374	1136.4	1134.18	1055	1113.55	1187.22	929.09	1091.58	1322.76	1251.76	1341.22	1275.28	1574.11	1489.25	1662.39	1466.38	1619.47	1797.56	1586.91
AT3G15760	451.545	404.031	438.441	529.177	433.636	617.32	483.239	525.749	420.224	518.277	358.37	436.753	499.42	357.205	589.973	341.432	394.104	494.795	599.4	482.048	540.362	222.707	575.162	505.558	557.111	450.309	658.006	588.306	961.259	890.239	1282.5	1382.4	1429.14	1097.87	1308.97	1265.67	1113.89	1145.54	1158.74	1353.99	1355.52	1201.72	1291.69	1360.69	1434.07
AT3G27027	307.38	265.145	293.365	217.784	203.508	282.253	294.794	278.417	287.084	254.592	237.047	219.986	171.602	273.535	214.259	180.048	110.673	225.655	185.269	264.316	276.911	200.783	197.952	190.968	229.017	334.617	290.324	332.132	356.022	297.598	353.264	339.384	377.258	301.559	437.854	386.909	347.483	407.161	375.265	400.493	442.997	383.136	675.012	551.737	619.638
AT2G29070	552.46	421.346	538.065	508.162	625.123	480.523	605.448	594.677	505.517	568.286	574.886	545.136	573.977	544.925	645.822	685.06	661.338	664.036	696.493	680.539	762.467	748.897	747.82	749.111	444.227	435.18	525.131	472.134	467.914	531.334	717.087	578.072	662.791	545.006	594.149	577.834	614.86	572.768	582.949	469.452	422.232	415.448	406.118	285.686	399.894
AT5G10820	933.725	800.486	939.778	923.671	1027.85	871.001	1279	1150.16	1234.67	1410.49	1398.95	1076.32	1540.86	1482.45	1479.5	1497.47	1487.34	1561.95	1514.85	1309.43	1403.79	1663.96	1493.44	1338.62	821.049	963.803	1107.6	1626.4	1637.7	1868.61	2521.8	2328.45	2333.08	2514.57	2342.12	2466.86	2720.32	2113.86	2833.1	2311.46	1933.5	2284.97	1543.36	1489.3	1489.11
AT3G55690	296.825	205.262	326.879	290.379	279.073	279.656	208.968	301.393	282.923	259.138	280.91	294.03	168.051	269.244	310.726	362.291	251.039	226.83	232.825	250.138	346.139	296.559	276.034	371.788	253.38	249.183	258.47	244.259	309.23	260.558	283.187	367.977	236.711	472.757	404.527	499.441	438.413	526.356	568.626	456.191	464.916	492.383	681.679	693.108	692.094
AT5G19260	2131.84	2017.63	2555.81	2172.11	2346.79	2223.39	3015.11	3224.77	3479.33	3434.72	2545.92	2838.36	3603.63	3063.59	3366.2	2259.38	2410.51	3052.21	2805.79	2960.14	3460.43	2697.88	2413.92	2377.41	2473.7	3774.23	3723.24	7694.14	7172.31	7516.58	10943.5	8014.69	9496.55	7416.48	8150.29	7098.39	7283.06	7110.55	6279.24	6399.94	6058.91	5847.05	4808.42	5648.93	4805.46
AT3G61590	456.694	521.632	497.206	576.936	461.114	407.795	687.542	690.637	805.083	681.943	707.408	752.245	738.478	817.388	771.737	765.203	799.005	631.128	500.326	691.679	623.05	632.351	560.865	554.453	475.9	468.998	647.995	1124.48	1156.56	1067.78	1017.55	1066.64	985.309	1206.24	1231.97	1273.26	1821.85	1605.44	1352.1	1436.21	1187.09	1137.1	1121.69	937.561	1095.95
AT5G59930	411.642	536.783	279.133	395.45	318.572	466.67	464.581	345.994	382.779	418.258	333.172	539.77	488.768	509.526	557.479	451.218	356.313	436.031	300.195	307.863	359.6	384.257	437.695	307.209	482.397	622.957	605.22	1002.35	1134.18	997.528	958.995	905.025	958.679	1038.18	1052.69	1180.96	1342.3	1073.81	1260.43	1031.73	1244.78	1061.7	1004.46	935.597	1048.83
AT4G09010	55.6065	85.4958	42.6963	99.34	54.0972	90.9097	71.8328	37.8431	37.4457	17.0486	35.4637	57.9475	17.7519	20.3811	60.9266	38.4249	29.6927	17.6293	35.6668	30.3812	26.9219	20.7706	32.9921	27.6765	67.4056	81.8743	45.5053	299.366	256.336	194.141	29.7586	69.6173	91.7255	75.3899	62.0581	39.1966	85.5175	124.469	42.9692	19.892	13.8437	44.6222	30.5561	24.5435	23.3601
AT5G67390	462.357	311.681	487.564	423.15	546.124	351.517	362.895	451.414	337.012	459.175	420.898	437.826	454.448	400.112	598.096	456.707	383.306	582.941	310.103	366.6	499.017	351.947	526.773	425.296	431.234	485.906	520.58	752.138	895.141	945.161	1146.19	1015.67	1053.36	898.396	943.513	948.306	594.293	650.825	731.909	541.064	667.956	569.318	538.898	490.87	534.116
AT2G13650	957.667	1093.41	924.628	1080.32	894.75	1019.05	1265	1158.27	1153.54	1209.31	1068.58	1127.83	1268.67	1335.5	1319.06	1438.19	1530.53	1344.53	1461.35	1297.28	1320.14	1150.46	1244.9	1215.92	1089.05	1060.81	1173.13	1347.89	1217.59	1330.89	1658.8	1678.27	1711.72	1749.67	2142.15	1939.6	2240.78	2057.96	2274.5	2076.73	2069.63	2258.81	1733.92	1810.33	1995.91
AT1G80750	3584.04	3017.6	3512.58	3334.58	3310.23	2918.63	2490.82	2989.61	2961.33	2764.14	3253.33	3107.7	2556.27	2707.46	2734.59	2865.4	2210.76	2375.25	2438.22	2592.53	2932.57	2693.26	2223.67	3113.61	3283.38	3749.31	3058.86	3141.11	3700.59	3378.31	3115.05	3240.93	2661.52	3373.7	4207.31	3858.97	3950.04	4812.1	4864.12	3928.02	4258.08	3939.06	4982.87	5172.78	4819.71
AT4G00630	1957.3	2089.42	2216.99	1835.88	1904.56	1940.27	2675.54	2457.1	2424.61	2676.63	2764.3	2212.74	3440.31	3303.88	3018.91	2608.5	3236.51	3505.87	2910.81	2824.44	3100.83	3035.98	3104.55	3024.12	1851.62	1907.14	1977.66	2496.2	2435.19	2500.84	3716.95	3483.35	3163.05	5190.91	4245.23	4755.44	5978.65	4953.44	3722.57	7147.88	5975.84	6765.65	4213.41	4586.69	3981.52
AT2G38210	30.1202	37.5171	25.7096	61.1323	22.3258	57.1432	10.2618	22.9762	9.36143	26.1411	13.9988	12.8772	21.3023	17.163	18.278	16.4678	35.0914	7.05171	7.92595	10.1271	24.0374	3.46177	13.1968	12.9157	34.921	16.0189	23.6627	13.4044	31.5334	15.3269	7.67964	32.3223	17.7533	29.8418	24.1337	27.817	22.7325	41.138	71.6154	46.4148	107.288	52.3157	138.891	148.243	131.846
AT4G09000	9862.16	8677.64	9105.33	9428.7	8767.17	9778.42	14184.6	14341.2	13635.4	16446.2	15773	12620.8	15383.8	15761	16128.3	14565.2	13321.2	16342.3	17791.8	14884.8	17061.8	17055	16291.5	16957.4	10020.7	12163.7	13494.1	15242.3	17065.7	16799.6	24644.9	19857.1	21163.4	23821.6	26510.3	23668.4	26052.5	25372.7	26844.3	30125.8	26127.6	27959.7	28214.4	30334.8	27164.7
AT1G04770	1383.73	1112.53	1333.23	1440.43	1105.99	1139.4	1345.23	939.32	1055.76	859.248	949.121	1066.66	1615.42	1378.4	987.011	1181.29	1036.55	1110.64	1811.08	1293.23	1317.25	1307.4	953.471	1564.65	1156.45	1253.03	1413.39	978.524	713.061	982.201	1950.63	1409.75	2013.52	2497.29	2321.43	2741.24	2733.31	2554.78	4405.78	4105.72	3601.66	4580.7	3089.5	3796.39	3429.59
AT4G36670	254.863	170.992	118.907	270.319	89.3032	192.209	195.908	175.7	210.112	352.337	262.245	162.038	376.34	249.936	215.274	149.308	194.352	165.715	349.733	172.16	162.493	184.628	379.409	245.398	185.162	121.032	253.009	333.621	324.488	401.055	851.48	781.951	736.763	1137.13	482.674	768.76	599.705	674.031	865.114	1041.02	1805.44	1369.44	1257.8	1682.7	1501.38
AT3G52960	2679.66	2236.96	2778.02	2054.62	1913.15	2353.26	2901.3	3812.69	3386.76	3735.91	3995.27	3238.62	3624.93	3751.19	3969.37	3637.19	3333.68	3778.54	3582.53	3241.67	4525.77	3827.57	3852.37	4259.42	2644.25	3165.51	3361.02	3643.03	3837.92	4383.5	6834.88	5549.49	5648.51	6979.85	6493.11	6705.15	7182.39	7038.82	8106.86	8130.54	6994.51	8072	6816.23	7174.55	6537.28
AT5G62960	437.643	333.686	392.531	403.091	329.735	375.76	357.298	482.5	489.915	517.14	370.503	496.846	401.192	396.894	433.594	373.27	429.195	431.329	411.159	419.26	493.248	282.712	401.403	443.747	290.737	316.818	425.019	476.602	463.846	412.55	351.344	406.515	369.861	402.079	436.705	483.004	468.723	449.354	405.343	558.304	547.978	496.999	824.459	715.688	769.697
AT3G16350	589.789	509.006	552.757	877.822	552.134	468.401	359.164	282.472	309.967	396.663	346.238	302.615	340.836	419.421	333.066	354.606	383.306	391.37	523.113	466.858	500.94	499.649	553.167	409.612	453.973	477.897	434.12	324.685	402.813	312.925	411.821	630.285	455.669	408.362	504.509	448.865	415.68	666.647	769.149	990.624	1372.83	1172.49	1095.02	1486.35	1332.32
AT3G15080	881.208	753.589	865.863	914.119	844.087	804.334	540.145	606.841	626.176	518.277	546.888	536.551	434.329	487	544.278	597.232	564.162	453.66	518.159	503.315	600.936	581.578	479.485	597.813	762.577	853.451	683.489	624.051	679.493	661.612	552.934	786.924	531.12	700.498	856.172	744.736	809.71	992.587	1105.74	815.574	982.9	849.361	1165.58	1221.28	1128.81
AT4G36040	4163.28	4000.62	4346.3	5396.84	4436.83	4871.89	6728.03	4404.67	6111.98	4981.59	5336.36	4376.11	5871.14	5746.38	5833.72	7801.34	6524.3	5375.75	4824.92	4557.18	4658.45	7536.28	4291.17	3770.46	4659.11	5211.48	4975.54	9855.24	10655.2	11934.6	18091.3	17906.6	20869	16397.3	18943.8	16471.4	15304.4	15415.2	22639.1	17095.2	22580.2	20661.6	13183	20163.9	16905.2
AT3G12915	373.027	465.357	362.689	367.749	315.137	375.76	271.472	312.206	386.939	338.698	274.377	310.127	276.929	311.079	238.629	274.463	340.117	255.037	272.455	324.066	253.835	242.324	262.837	257.392	259.065	207.356	284.863	408.09	356.022	343.579	227.509	317.007	275.176	248.158	229.845	297.136	252.223	349.146	210.549	368.666	362.242	344.668	508.342	474.18	518.674
AT3G01260	204.148	286.068	338.357	277.006	148.553	258.01	421.668	600.084	512.799	605.793	580.485	463.58	661.553	680.084	597.081	334.845	337.417	658.159	600.391	461.794	674.971	617.35	500.38	607.038	254.192	231.384	288.503	393.197	468.932	289.934	330.225	310.792	309.204	365.955	350.513	380.587	583.468	426.148	282.165	1108.65	796.01	866.286	1719.48	1083.84	1370.33
AT2G39570	2121.28	3103.82	2121.5	2473.95	3089.55	2406.94	1737.05	1501.56	1805.72	1609.39	1630.4	1778.13	1620.15	1544.67	1471.38	1461.24	1292.98	1523.17	1886.38	1637.55	1795.12	1918.98	1445.05	1477.93	2794.49	2369.02	2050.47	2195.35	2477.91	1909.48	1420.73	1570.12	1636.26	1421.41	1415.84	1479.36	1848.91	1961.97	2340.39	3709.2	4150.79	2903.52	3522.84	4285.29	3707.14
AT1G18330	867.564	1074.65	809.853	961.879	852.674	913.426	654.891	555.483	582.489	543.281	503.958	790.876	637.884	567.451	513.814	651.027	550.665	532.404	703.428	554.963	596.128	571.193	429.997	477.881	814.552	897.058	669.837	635.966	755.784	573.483	293.746	441.324	440.874	499.458	512.554	441.278	555.323	592.81	761.988	982.667	1304.76	1057.08	1069.46	1066.17	1002.11
AT1G23280	2256.95	2354.56	2353.35	2250.43	2044.53	1947.2	1585.92	2082.72	1953.42	1766.23	1784.39	2138.69	1447.37	1656.23	1549.57	1380	1390.16	1435.02	1566.37	1526.15	1719.16	1509.33	1349.38	1884.77	2381.94	2278.24	1926.69	2265.35	2476.89	2139.38	1643.44	1986.58	1519.39	1938.15	2145.6	1865	2319.8	2376.51	2583.88	2315.43	2649.91	2155.71	2780.05	3004.12	2700.27
AT1G68440	2218.08	2121.88	2604.48	2579.02	2508.22	2462.35	2288.39	2303.02	1915.97	2290.19	1943.04	2553.98	2532.6	2136.79	2112.12	1967.35	1924.63	1653.63	1960.68	1892.75	2412.4	2221.3	1856.35	1721.48	2264.99	2222.18	2116.9	2077.69	2667.11	2323.31	2772.35	2705.13	3066.89	2553.83	3061.53	2632.5	2471.35	2631.78	4017.62	4459.8	4840.66	4056.01	3774.51	5149.22	4639.56
AT5G23350	117.391	150.79	74.3742	121.309	172.596	116.018	118.477	168.942	116.498	185.261	184.785	177.062	138.465	178.066	231.521	206.396	159.261	182.169	223.908	212.668	256.72	226.169	194.653	179.897	117.757	139.72	154.718	245.748	329.575	272.053	351.344	277.226	230.793	361.243	383.841	402.082	579.138	616.016	653.132	803.639	905.606	440.067	718.346	670.528	739.21
AT2G47990	1818.02	2098.43	1995.25	1776.66	1546.49	1761.92	1558.86	1884.05	1871.25	1723.04	1723.72	2049.63	1693.53	1834.29	1437.87	1521.62	1263.29	1371.56	1533.67	1548.43	1825.88	1624.73	1453.85	1995.48	2137.49	1863.53	1701.9	2024.07	2065.94	1933.75	1689.52	1895.83	1452.81	2147.04	1770.95	2198.81	2307.89	2619.12	2304.58	2627.08	3154.05	2726.57	2978.39	3354.6	2774.71
AT4G02400	2016.25	1974.34	2211.03	2010.68	1981.85	1566.24	1847.13	1980.01	2025.19	2178.81	2202.48	2009.92	2127.86	2341.68	1937.47	1675.32	2046.1	2093.18	2174.68	2121.62	2285.48	2141.68	2127.99	2450.29	1925.53	1730.93	1868.45	2016.62	1778.07	1979.73	2051.42	2058.68	1696.92	2362.22	2107.68	2340.42	2648.88	2706.67	2281.67	3335.23	3555.51	3123.56	3092.83	3426.27	2915.27
AT5G01840	397.483	320.339	407.222	296.11	392.419	316.019	440.326	482.5	458.71	525.096	621.548	445.337	444.98	452.674	481.32	419.38	407.6	448.959	432.955	469.896	448.058	570.039	425.598	506.48	261.501	292.79	372.233	177.236	255.319	219.686	224.63	159.125	186.41	284.283	278.112	288.285	320.42	317.501	362.374	656.438	363.396	647.791	716.124	653.838	663.982
AT2G40230	142.105	204.18	149.208	146.144	151.129	154.114	158.592	181.106	176.827	219.358	208.116	201.743	211.839	183.429	149.27	183.341	137.666	211.551	251.649	178.236	202.876	206.552	224.346	274.92	166.484	128.151	161.089	119.151	127.151	121.338	116.155	109.399	99.1227	113.085	98.8332	134.027	158.045	135.017	148.96	480.061	283.795	381.597	438.897	370.116	348.026
AT5G41800	640.761	612.9	656.972	542.549	746.197	647.623	820.946	831.197	746.834	860.385	884.727	819.85	892.328	925.729	805.247	1007.83	769.312	990.765	1107.65	886.118	1003.8	1020.07	1015.06	918.86	599.342	680.803	764.488	679.158	743.577	749.742	845.721	681.255	801.858	686.362	649.311	744.736	617.025	639.222	544.277	534.433	509.908	537.005	536.676	504.614	541.638
AT1G55810	1133.5	1707.75	1195.04	1567.47	1493.25	1454.55	583.991	577.107	632.417	455.765	441.43	896.04	492.319	433.366	369.621	324.964	356.313	354.936	407.196	357.485	561.514	456.954	213.349	369.943	1159.7	1536.03	739.915	1015.76	1157.58	781.673	450.219	545.75	550.353	475.899	857.321	576.57	745.843	728.882	740.503	1169.65	1693.54	1043.24	2143.93	3170.04	2030.35
AT3G30390	6983.24	10055.7	7463.13	8095.26	6538.03	8434.69	15247.2	11688.1	11719.5	12354.5	12425.4	11372.7	14861.9	14873.9	12408.7	13737.4	12616.7	14351.4	14851.3	11618.8	12946.6	15214.5	11846.4	10294.7	9561.04	9160.14	11040.5	11801.9	11115	11396.8	16138.8	10682.5	14639.1	13895.3	12147.3	12187.6	16241.8	13272.8	14891.7	32617.7	22642.5	26611.8	22472.6	29504.2	23641.3
AT3G55980	2184.61	3515.79	2434.15	2851.25	2315.01	3479.68	3280.99	2980.15	2617.04	2548.19	2952.82	3078.73	2776.39	2389.95	2253.27	2065.06	2226.96	2200.13	3512.19	2318.09	2682.58	1849.74	3291.51	1884.77	3679.7	3517.04	4877.25	6793.07	6939.37	7015.9	7901.39	6969.19	7292.18	4933.32	3754.51	4414.05	3663.18	4565.27	3169.7	3306.06	3988.13	3883.67	2246.71	2742	2223.57
AT2G41680	845.167	956.687	854.386	974.296	615.677	810.395	785.496	786.596	859.172	696.718	839.93	721.125	713.626	802.37	823.525	849.738	952.867	754.533	953.096	955.995	845.156	972.758	1027.15	1091.38	760.953	695.932	855.499	871.288	890.055	1039.68	1103.95	1157.39	1140.65	1278.49	1205.54	1203.72	1318.49	1498.9	1267.59	1564.84	1790.45	1494.07	1413.91	1513.84	1450.7
AT5G45100	2091.94	2092.66	2286.78	2429.05	2349.36	2013	2364.88	2315.19	2537.99	2436.81	2381.67	2089.33	2123.12	2468.25	2604.61	2282.44	1781.56	2227.16	2817.68	2876.09	2456.63	2205.15	2519.49	2346.05	2156.17	1952.53	2323.5	1197.46	1115.87	1279.8	1069.39	1112.63	957.2	866.984	836.635	925.547	956.93	1181.4	853.655	1475.99	1319.76	1346.36	1339.47	1249.75	1237.3
AT3G02290	849.286	1005.03	888.359	781.347	973.749	985.288	1145.59	964.999	1029.76	1029.73	1053.65	957.207	1095.88	1009.4	1116.99	1158.23	1055.44	1291.64	1207.72	1139.29	981.689	1093.92	1142.63	1014.81	942.054	888.159	1113.06	907.033	753.749	826.377	910.038	778.222	881.748	662.803	667.699	673.929	638.675	586.481	548.574	643.176	571.051	707.801	616.122	522.285	587.567
AT3G54900	1213.56	1463.89	1252.43	1207.36	1216.76	1234.64	1299.52	1382.63	1461.42	1648.03	1653.73	1194.36	1382.28	1777.44	1475.44	1508.45	1147.22	1493.79	1743.71	1463.36	1447.05	1617.8	1311.98	1448.4	1290.45	1675.75	1512.59	1709.81	1825.88	1837.95	2469.01	2385.64	2303.49	2401.48	2657	2622.38	3157.65	2981.98	3640.93	3107.14	2912.94	2918.91	2725.05	2847.04	2736.7
AT4G30110	63.3296	68.9016	71.1605	84.0569	64.4014	51.0826	164.189	85.147	92.5742	97.7451	116.657	121.261	144.382	212.392	150.286	120.764	178.156	91.6722	112.945	118.487	94.2267	193.859	69.2833	77.4943	43.8543	32.9277	70.9882	391.707	554.377	556.878	668.129	743.413	809.255	1031.9	851.575	1072.22	743.678	714.114	472.662	338.165	723.331	623.172	387.785	321.029	393.559
AT3G17820	9502.01	8622.45	8962.55	9621.65	9345.07	8420.83	12411.2	12693.7	12060.6	14450.4	15057.2	12196.9	12685.5	15393.1	12589.5	13915.3	10902.6	13072.7	15962.9	15434.7	13459	14411.4	14570.4	14747	9324.71	8891.38	9655.31	10594	9689.9	10298.4	13233.9	10145.5	10055.8	9715.87	8529.54	9078.45	8946.86	9273.99	8831.61	6719.53	9122.97	7050.31	5675.1	6261.53	5743.43
AT3G07340	584.125	461.028	741.447	455.627	601.08	490.046	686.609	648.739	646.979	829.697	723.273	509.724	778.716	624.304	731.119	648.831	723.423	935.526	577.604	632.942	654.78	724.665	597.156	647.631	445.852	586.47	797.252	784.904	826.988	1060.11	1760.56	1524.12	1469.09	1569.05	1474.45	1507.17	1288.18	1293.21	1336.34	1030.41	975.978	1003.23	840.015	585.117	776.428
AT3G50700	357.065	189.029	359.016	344.824	450.81	313.422	204.304	232.465	263.16	228.451	276.244	245.74	214.206	215.61	220.351	217.375	207.849	175.117	195.177	221.783	194.222	171.935	191.354	264.772	249.32	266.982	252.099	269.578	261.422	220.963	271.667	313.278	248.546	230.881	267.769	360.356	235.985	342.817	315.108	387.232	339.17	409.293	610.011	558.61	568.166
AT5G10970	279.062	446.598	390.235	248.35	271.344	374.028	413.272	408.165	435.827	380.751	244.513	457.142	333.735	394.749	307.679	305.203	278.032	370.215	390.353	365.587	412.482	319.637	311.225	361.64	351.646	294.57	323.997	509.368	345.85	353.797	256.308	195.177	319.56	274.859	257.426	298.4	413.515	400.832	282.165	1218.72	667.956	961.686	916.683	828.588	751.484
AT2G29990	1889.07	2317.4	1808.85	2042.2	1844.46	2015.6	2623.3	2035.42	2043.91	2278.83	2286.48	1988.46	2263.96	2264.44	2359.89	2529.45	2040.7	2394.05	2580.89	2510.5	1898.96	2470.55	2857.11	1989.94	2152.11	1916.04	2234.31	2129.82	1780.11	1855.84	2291.41	1880.91	2364.15	1688.42	1467.56	1341.54	1271.94	1031.62	1415.12	966.754	984.053	1070.93	700.012	790.3	778.011
AT1G03090	772.827	851.35	797.916	806.182	816.609	764.507	789.228	635.224	790.521	803.556	810.066	696.443	827.238	968.636	826.571	779.476	901.579	850.906	820.336	814.216	765.352	1051.23	765.416	776.788	721.159	683.473	648.905	621.072	718.147	726.752	915.797	819.246	924.652	1097.87	932.02	954.628	941.775	953.559	1267.59	1499.86	2044.25	1386.37	1519.47	2037.11	1608.68
AT1G20380	594.68	546.523	566.989	553.056	533.243	493.51	499.098	559.537	612.654	616.022	448.896	558.013	597.647	596.414	654.961	543.437	637.044	486.568	451.779	502.302	493.248	680.815	510.277	538.77	454.785	455.649	445.041	542.135	394.676	498.125	446.379	594.233	452.71	537.153	526.344	543.695	523.93	613.906	449.745	790.377	666.803	795.506	1040.57	821.716	1033.39
AT1G69530	2188.99	1949.09	1981.48	2579.97	1953.51	1447.63	2637.29	2278.7	2711.7	3254	3927.14	1959.48	2881.72	2785.77	2722.4	3928.12	3098.84	3069.84	3811.39	3305.47	2987.37	4321.45	3344.3	3289.82	1803.71	1592.99	2774.91	1694.92	1645.84	1776.65	2956.66	2715.07	2352.31	2586.82	2438.65	2842.39	3458.59	2879.66	3003.55	4246.29	5410.56	5791.66	6141.22	7595.72	7783.68
AT5G67240	1912.76	2078.59	1967.7	1773.79	1753.43	1553.26	1596.18	1778.63	1685.06	1578.7	1792.78	1770.62	1513.64	1772.08	1602.37	1555.66	1862.54	1612.49	1653.55	1818.82	1931.65	1804.74	1652.9	2214.12	2058.71	1673.08	1860.25	1893	1758.75	1852	1739.44	1870.96	1452.81	2164.32	1943.34	2230.42	2366.35	2515.75	1963.69	3016.96	3207.11	2851.21	3128.39	3165.13	2983.76
AT2G37750	2602.43	5350.52	3355.56	2522.66	2282.38	4105.65	3788.48	2684.16	3048.71	2881.21	2466.6	2870.55	3537.36	3397.2	2898.08	4020.34	2739.83	3230.86	4651.54	2770.76	3624.85	2927.51	2813.12	3211.4	4070.32	3427.15	3779.67	3867.92	4479.77	4340.08	5612.86	4604.69	6373.44	5236.46	5685.21	5149.93	5080.17	4379.62	6870.78	9179.52	8676.51	9549.15	8524.04	11875.1	9774.04
AT1G43620	448.971	403.309	515.57	409.778	437.071	406.929	524.286	390.595	508.638	572.832	571.153	456.069	534.923	591.051	543.262	600.526	772.011	628.777	681.632	642.056	646.126	692.355	796.209	728.815	391.44	375.554	471.434	367.877	356.022	422.768	523.176	426.406	574.024	494.746	425.213	467.831	384.288	394.503	441.151	339.491	287.256	412.371	328.895	313.175	302.494
AT3G62420	4434.87	4215.63	4182.86	5285.08	5301.52	4923.84	4707.38	4442.51	4863.78	3997.32	3909.41	5027.48	4764.6	4600.76	5050.82	4675.76	4343.24	4179.31	3532	4386.03	4506.54	3783.72	3816.08	3821.2	4802.85	5288.9	4943.69	7616.7	8760.17	7487.2	8520.56	10302.1	9995.12	9087.62	12499	10052	11269.9	10393.2	14881.7	11851.7	9296.01	11375.6	10835.2	9991.16	10736.2
AT1G75270	2196.45	2564.15	1980.1	2106.2	1446.03	2269.28	2503.89	2493.59	2467.26	2827.79	2089.56	2861.96	3217.82	2809.37	2794.5	2818.19	2372.72	2435.19	2695.81	2880.14	2503.74	2415.16	2470.01	2520.41	2841.59	2175.01	2644.77	2476.84	2766.8	2507.23	3056.5	3084.29	2810.94	3178.94	3077.62	3082.63	3671.84	3434.5	3519.18	5654.65	4139.25	4882.29	4595.64	4775.18	4727.46
AT1G15290	1193.22	816.358	1208.35	1095.61	1069.06	931.608	1097.08	1217.74	1242.99	1187.72	1683.59	988.327	1453.29	1409.51	1615.57	1299.86	1274.09	1467.93	1151.24	1263.86	1315.33	1309.7	1337.28	1541.58	949.363	924.646	972.902	1273.42	1039.58	1403.69	1854.63	2359.53	2084.54	2965.34	1920.35	2920.78	2857.8	2587.48	2350.42	2657.58	2866.79	2940.45	2561.71	2466.13	2648.41
AT3G07350	25.2289	16.5941	25.7096	38.2077	48.945	22.511	307.855	33.7885	69.6907	86.3794	53.1956	39.7048	105.328	61.1432	135.054	97.7089	318.522	92.8475	39.6298	23.2922	95.1882	26.5403	17.5958	30.4442	82.0237	183.327	283.953	1839.39	2562.34	2751.18	6522.9	4295.14	4777.12	3422.39	2950.06	3069.98	1883.55	2441.91	3188.32	1692.15	3524.36	2374.21	1502.8	2474.96	1843.87
AT1G18850	1568.31	1604.22	1557.27	1483.41	1367.03	1440.7	1109.21	1301.53	1277.32	1151.35	1256.16	1530.24	1188.19	1382.69	1134.25	1123.1	1025.75	1109.47	998.67	988.402	1195.14	923.14	870.991	1160.57	1465.87	1585.87	1214.99	1222.78	1509.53	1282.35	1118.35	1250.63	980.871	1305.19	1616.96	1627.29	1534.99	1532.66	2028.15	1568.82	1823.9	1771.04	1913.37	1967.41	1913.16
AT1G22500	92.6774	200.933	100.084	102.206	94.4554	148.919	267.74	281.12	198.67	245.499	312.641	284.372	315.983	283.189	263	194.32	431.894	345.534	412.149	276.469	233.644	320.791	371.711	212.187	172.981	138.83	208.414	568.944	610.323	458.531	783.324	461.215	637.64	978.498	559.672	896.465	1126.88	840.693	469.797	1547.6	2033.86	1457.15	1091.13	1193.79	1054.77
AT1G08510	7925.21	7441.02	8401.07	8147.79	9317.59	7826.89	8121.77	7684.85	7114.69	8170.81	7730.16	6698.3	8301.96	7295.35	7691.99	7727.79	6165.29	7773.33	8835.45	8383.18	8160.23	7093.17	8546.04	7737.43	7261.13	7122.18	7491.99	5689.44	5937.43	6180.58	6925.12	5656.41	6693	4900.34	4692.28	4977.97	3964.12	4095.87	4143.67	3434.69	3732.02	3565.16	3573.95	3467.5	3518.67
AT5G20885	2617.62	2798.99	3107.65	2836.92	3039.75	3075.34	3077.61	2838.23	3039.35	2894.85	2421.8	2874.84	3224.92	3258.82	2871.67	3099.24	3150.13	3049.86	2509.55	2492.27	3208.52	1991.67	2156.58	2550.85	3131.52	4293.06	3898.89	5705.82	6369.74	6330.02	8991.9	7718.82	9643.01	6934.3	8806.5	7258.97	7598.07	6775.12	8896.06	6324.35	5656.29	5902.44	4181.19	5141.37	4434.07
AT1G42440	2650.57	3133.4	2847.34	2615.32	2542.57	2714.3	2803.34	2642.26	2732.5	2918.72	3044.28	3056.2	3014.27	3056.09	2623.91	2387.83	2907.19	2760.74	2946.47	2498.35	2802.76	2690.95	2465.61	2707.69	2827.79	2720.54	2551.93	3074.08	2951.93	2725.64	2911.54	2669.08	2482.51	3028.16	3044.29	3062.4	3415.29	3102.23	3172.56	3800.71	4066.57	3726.72	3425.06	3768.9	3430.77
AT2G24570	2017.79	2759.67	1743.66	2033.6	2375.12	2327.29	2302.38	2684.16	2534.87	2698.22	2697.11	2722.46	2437.92	2513.31	2689.91	2352.7	2229.65	2726.66	2549.18	1874.52	2197.02	2157.84	1963.03	2033.3	2871.64	2643.12	2347.16	1848.32	2140.2	1730.67	1897.83	1634.76	1979.5	2291.54	2034.13	2580.66	2602.33	2522.08	2780.11	3379	2886.4	3060.47	2812.83	2713.53	2718.09
AT5G54170	1206.35	1233.38	1083.02	1399.36	1186.7	1185.29	1239.81	856.876	1059.92	1077.47	968.72	1142.85	1089.97	1228.23	1207.36	1179.09	1249.79	929.65	920.401	949.919	979.766	933.525	984.263	830.296	1156.45	1143.57	1387	3030.89	3757.56	3522.64	5021.53	4868.24	4966.49	4542.24	3609.71	4290.14	4836.61	4006.21	5753.58	3229.14	5942.39	4493	2003.92	3211.27	2598.91
AT1G65030	1245.74	1303	1358.48	1331.54	1395.36	1225.12	918.9	1077.18	1042.24	939.945	1063.91	1248.02	932.565	1137.05	1011.38	1053.94	1160.72	767.461	892.66	946.881	1089.38	930.063	950.172	1153.19	1182.44	1269.94	994.745	1204.91	1363.06	1173.79	1125.07	1309.05	917.255	1226.66	1445.72	1326.36	1429.98	1565.35	1796.11	1640.43	1807.75	1597.17	1824.48	1968.39	1769.83
AT5G46915	10.0401	8.6578	7.8047	7.64154	9.44554	8.65807	10.2618	14.8669	13.5221	10.2291	5.59954	4.29241	16.5684	15.0176	3.04633	7.68497	2.69934	12.9281	4.95372	2.02541	11.538	15.001	13.1968	7.38041	10.5575	6.22957	8.19095	10.4257	43.7398	19.1587	108.475	96.967	99.1227	92.6667	64.3565	84.7153	48.7125	64.3441	21.4846	29.175	42.6846	33.8513	48.3342	32.3974	34.4463
AT2G24150	822.512	554.821	891.114	842.48	717.861	740.265	859.195	956.89	912.22	818.331	846.463	835.947	915.997	833.478	835.71	1042.96	834.096	877.938	868.882	911.436	831.695	769.668	814.904	913.325	652.941	614.058	622.512	677.668	730.353	823.822	883.159	842.867	874.351	881.119	773.427	958.421	784.813	820.651	835.035	895.142	1038.27	1063.24	1218.91	1471.63	1288.37
AT2G40270	1757.52	1892.81	1805.18	1828.24	1709.64	1934.21	2611.17	2048.93	2214.5	2261.78	2393.8	2095.77	2203.6	2066	2048.15	2339.52	2024.5	2352.92	2491.72	2244.16	2095.1	2472.86	2497.5	1915.22	1806.15	2021.05	2347.16	2033.01	1876.74	1791.97	1841.19	1636.01	1719.11	1248.64	1295.17	1218.89	1234.05	1203.55	1178.79	1428.25	1175.56	1372.52	1086.13	1134.89	1109.01
AT2G29730	520.023	554.821	534.393	535.863	451.668	547.19	711.797	709.558	617.855	816.058	757.804	633.13	763.331	1052.31	801.185	724.583	758.514	819.173	782.688	626.865	840.349	686.585	746.72	630.102	438.543	606.938	728.084	1079.8	1085.36	1129.08	1469.69	1254.35	1458.73	1531.36	1457.22	1584.3	1972.32	1641.3	1519.68	1637.78	1467.43	1515.62	1238.36	1261.53	1137.92
AT1G54690	2357.35	2103.48	2570.96	2023.1	2214.55	1974.9	1548.6	2231.39	1940.94	1866.25	1959.84	1914.41	1533.76	1774.22	1863.34	1766.45	1479.24	1465.58	1556.46	1514	1976.84	1468.95	1341.68	2156.92	2132.62	2318.29	1922.14	1751.51	2107.65	1868.61	1998.63	2058.68	1470.57	1983.7	2372	2485.83	2011.29	2519.97	2787.27	2509.05	2654.52	2481.92	4132.85	3472.41	3359.11
AT4G32400	1985.1	1887.76	2102.22	1986.8	2154.44	1762.78	1898.44	1946.22	2013.75	2090.15	2117.56	2086.11	1940.87	2074.58	2054.24	2050.79	1681.69	1768.8	1949.78	1955.54	2048.95	2079.37	1923.44	2106.18	1836.19	2044.19	1851.15	2116.41	2178.85	2203.25	2263.57	2366.99	1920.32	2381.06	2508.76	2470.65	2574.19	2668.7	2646.9	2554.14	2498.78	2415.75	2582.27	2630.08	2687.21
AT1G77760	10952.7	20456.9	16041.9	13212.2	5517.05	13823.5	25708.7	20381.2	23054.1	28342.7	24728.5	15564.3	40431.7	41026	26382.2	23974.9	31768.5	32315.6	30051.2	22964.1	25997.9	29387	24226.1	19829.3	16928.6	19280.5	23077.5	68980.7	62288.6	64896.8	108710	97737.7	97314.8	123599	82167.2	97158.4	108722	93918.1	74229.3	64966.1	92644.1	80629.3	47419.7	59366.8	44748.9
AT5G65030	290.389	489.887	370.035	350.556	349.485	464.072	695.005	479.797	585.61	397.8	353.704	481.823	410.66	445.165	364.544	259.093	315.823	346.709	371.529	335.206	445.173	342.716	233.144	251.856	618.832	946.005	957.431	2490.25	2498.26	2015.49	2863.55	2466.44	2739.93	1905.16	1999.65	1647.52	1945.25	1790.03	2768.65	3241.08	2176.91	3017.39	2145.04	2564.3	2028.77
AT3G13940	1265.05	1251.41	1132.6	1197.81	1297.47	1096.11	1070.96	1259.63	1317.88	1176.35	1292.56	1318.84	1145.59	1146.7	942.332	1149.45	1217.4	1083.61	1173.04	1164.61	1155.72	1066.23	1022.75	1279.58	1237.66	1301.98	1039.34	1321.08	1401.71	1251.7	1199.94	1415.97	1121.42	1369.58	1391.71	1383.26	1441.89	1540.04	1703.01	1482.62	1885.04	1651.02	1906.15	2065.58	1909.99
AT5G03380	13151.2	13465	14424	18021.6	25015.2	15843.4	13232.2	9791.91	11186.9	10646.3	11791.7	9628.95	13813.3	13156.5	11924.4	11691	13340.1	12071.3	14186.5	11159	15940.7	14193.3	12324.7	9076.98	11681.5	17014.7	11743.1	20327.1	24318.3	22835.8	32407.1	32040.1	35385.3	32281	47497.4	33767.3	36702.2	33071.8	55493.3	43724	44612.3	48159.7	32508.9	39822.3	38144.7
AT5G55260	636.642	568.889	696.914	598.906	697.252	567.103	623.173	596.029	632.417	637.617	540.355	650.3	681.672	695.101	728.073	686.158	574.959	648.757	644.974	660.285	810.542	504.265	615.852	695.603	583.099	613.168	646.175	700.009	704.923	740.802	839.001	953.508	911.337	1093.15	1253.8	1073.48	1132.3	1080.14	1137.25	1228	943.676	1074.01	1177.24	1049.48	1122.47
AT2G45440	1342.28	1400.76	1358.02	1276.14	1263.98	1165.38	1381.61	1469.12	1330.36	1488.91	1488.54	1495.9	1428.43	1430.96	1415.53	1508.45	1325.38	1268.13	1415.77	1412.73	1431.67	1444.71	1241.6	1514.83	1415.52	1375.85	1329.66	1408.95	1526.83	1416.46	1419.77	1658.38	1309.31	1561.2	1389.41	1669.02	1593.44	1645.52	1811.87	1928.2	2114.62	1889.52	1986.15	2226.58	2083.01
AT1G12630	29.0904	27.4164	39.9417	18.1487	42.9343	21.6452	21.4565	28.3823	31.2048	32.9606	39.1967	21.462	16.5684	34.326	9.13899	50.5012	29.6927	30.5574	23.7779	7.08895	25.9604	20.7706	30.7926	33.2118	20.3029	12.4591	25.4829	29.7876	58.9979	49.8125	61.4371	62.1583	84.3283	92.6667	88.4902	88.5085	110.415	106.537	114.585	116.7	91.1374	147.715	95.5573	89.3383	89.0853
AT4G31330	179.691	55.9149	260.31	129.906	112.488	119.481	321.848	200.028	230.915	77.2869	195.05	169.55	222.49	253.154	120.838	356.802	286.13	279.718	106.01	176.211	183.646	205.399	182.556	267.54	184.35	123.701	150.167	108.725	69.17	121.338	150.713	80.8058	125.753	161.774	117.221	189.661	138.56	188.813	70.1831	685.613	344.938	689.336	725.568	545.847	476.705
AT5G10330	668.05	620.476	758.434	668.635	647.449	657.147	503.762	528.452	490.955	471.677	429.298	653.519	497.053	455.892	524.984	495.132	375.208	414.875	450.788	500.277	599.013	473.109	449.792	479.726	535.184	642.536	478.715	735.754	871.745	771.455	712.287	978.372	798.899	868.554	1059.58	1010.26	875.743	928.243	1197.41	734.68	778.706	767.81	772.792	711.761	807.707
AT3G62040	2848.54	2180.68	3240.79	2210.32	3054.34	2425.99	3673.73	4083	4146.07	4409.9	3944.87	3677.52	3979.97	4976.2	5536.2	4766.88	4645.56	5509.73	5523.4	5446.34	6583.37	6461.98	4721.16	4306.47	2024.6	2744.57	3089.81	3285.58	2303.97	3096.04	3832.14	2002.74	3131.98	3822.89	4442.9	4290.14	6015.45	5705.53	4454.48	13602.2	7730.53	9372.2	11256.9	12110.7	9984.68
AT5G10750	904.892	1237.34	1025.17	1011.55	856.109	962.777	1156.79	1198.82	1253.39	1368.43	1219.77	1102.08	1282.87	1285.08	1138.31	1062.72	966.364	1102.42	1135.39	1071.44	1194.18	998.145	1055.75	1060.93	1124.78	1035	1290.53	2006.2	1937.78	1822.63	2128.22	1864.75	1930.67	1644.44	1449.17	1667.75	1673.55	1683.49	1400.8	1108.65	1294.38	1130.94	985.573	1032.79	926.091
AT2G35750	239.417	227.628	191.445	298.02	280.79	183.551	273.338	295.987	302.686	254.592	227.714	283.299	162.134	277.826	201.058	260.191	194.352	172.767	166.445	225.834	252.874	205.399	197.952	285.991	237.95	202.906	201.133	235.322	266.508	236.29	220.79	297.117	281.094	303.13	313.738	384.38	409.185	441.97	395.317	326.23	320.711	333.897	486.12	382.878	467.995
AT2G41660	994.223	1721.46	1053.63	1131.9	986.629	1337.67	1863.92	1536.7	1380.29	1594.61	1882.38	1593.56	1821.34	1846.09	1635.88	1737.9	1646.6	1799.36	2049.85	1421.84	1804.73	1981.29	1602.31	1115.36	1657.53	1383.85	1486.2	2372.58	2136.13	2357.79	3684.31	2624.32	3350.94	4104.04	3139.68	3502.41	5710.19	3832.17	3427.51	6280.58	5665.52	5020.77	2895.05	3093.46	3045.13
AT2G27505	12.357	7.21483	7.8047	21.9694	25.7606	24.2426	27.9868	28.3823	18.7229	7.956	7.46605	27.9007	10.6511	17.163	10.1544	23.0549	21.5947	11.7528	2.97223	2.02541	6.73048	8.07747	1.09974	7.38041	20.3029	53.3963	47.3255	418.516	405.865	204.359	86.396	98.2101	208.602	94.2373	170.085	102.417	142.89	135.017	58.7246	49.0671	23.0728	50.777	19.4448	31.4157	29.6951
AT5G63595	409.325	389.24	475.169	360.108	340.898	296.972	423.533	354.103	400.461	419.395	327.573	304.761	385.808	425.857	552.401	540.144	340.117	427.804	416.112	458.756	420.174	368.102	386.007	491.719	347.586	392.463	396.806	476.602	562.515	579.869	801.563	949.779	884.707	819.865	968.795	800.37	898.475	930.352	892.328	631.241	562.975	640.098	522.232	493.815	538.867
AT3G28510	37696	40759.1	39943.6	52621.6	23429.2	68604.8	42491.4	32688.3	28117.6	37673.9	20218.1	27721.5	43538.3	32449.9	35228.8	21567.3	35040.1	47011.4	48920	38659.1	36578.2	22511.9	50730.8	32007.9	44631.5	34676.5	40324.9	40602	52180.6	53142.3	82388.2	72499	92105.7	98247.1	94059.4	93905	91258	82612.6	83954.7	122511	104562	119203	71799.6	84170.4	79854.5
AT5G15060	0.772312	2.88593	2.7546	4.77596	3.43474	7.79226	8.39604	2.70308	3.12048	6.81943	0.933256	2.1462	3.55038	5.36344	2.03089	3.29356	10.7974	0	1.98149	4.05083	1.92299	1.15392	1.09974	0	3.24846	3.55975	4.55053	44.6814	45.7742	63.8622	98.8754	77.0763	59.1777	20.4181	36.7752	30.3458	14.0725	15.8223	8.59385	5.30455	2.30728	9.23218	1.6667	0	3.95935
AT1G14260	425.286	474.736	421.913	377.301	523.798	535.934	796.691	629.817	645.939	605.793	578.619	522.601	1087.6	1015.83	1129.17	677.375	782.809	923.774	695.502	712.945	625.935	773.129	1024.95	639.328	527.875	668.344	820.915	1411.93	1583.79	1512.26	1534.97	1199.66	1534.18	1055.46	1030.85	1000.15	1007.81	956.723	909.515	950.84	834.08	827.819	788.347	713.724	692.49
AT1G77885	3205.87	4605.59	3454.73	3563.82	3797.11	4578.38	2695.13	2462.51	2726.26	2687.99	2665.38	2767.53	2452.13	3472.29	2478.7	2765.49	2008.31	2211.89	3294.22	3311.55	3194.09	3199.83	3093.56	3117.3	4570.59	4023.41	3749.63	2463.44	2863.43	2213.46	2032.23	2682.75	2300.53	1814.07	2744.35	2221.56	2567.69	3035.78	4960.08	4515.5	5424.41	4988.46	6285.11	7573.14	8492.4
AT3G17609	2162.22	2368.99	2221.13	2495.92	2183.64	2326.42	1415.2	1475.88	1369.89	1325.24	1079.78	1494.83	1211.86	1432.04	1155.57	1212.03	1209.3	971.96	868.882	1076.51	1044.19	930.063	845.697	744.498	2437.97	2995.53	2648.41	2819.4	2888.86	2518.73	2726.27	3386.38	3191.16	2976.33	4376.24	3410.11	4845.27	3792.08	5270.89	3134.99	3511.67	3400.52	2564.49	2862.75	2849.54
AT5G25050	823.799	699.478	775.879	746.96	877.576	774.031	953.417	963.648	877.894	969.495	964.053	932.526	965.702	986.872	1010.37	1105.54	1041.95	984.888	1015.51	981.313	1025.92	1025.84	1048.05	932.699	680.553	823.193	757.207	859.373	896.158	1006.47	1103.95	1138.74	1037.09	1181.11	1096.36	1125.32	1031.62	887.105	942.458	798.334	809.854	821.664	749.458	767.72	783.159
AT5G62770	1454.01	1644.26	1609.15	1369.75	1332.68	1787.02	1584.99	1267.74	1405.26	1483.23	1161.9	1070.96	1389.38	1285.08	1443.96	1494.18	1028.45	1591.34	2091.46	1421.84	1441.28	1180.46	1469.25	1321.09	1581.19	1528.02	1852.06	1422.36	1840.12	1950.35	2852.03	2574.6	3210.39	2547.55	2446.7	2693.19	2756.05	2445.08	2665.52	3783.47	3381.31	3617.48	2082.26	2660.51	2487.26
AT5G20680	1611.56	1421.32	1753.3	1719.35	1880.52	1545.46	1590.58	1267.74	1395.89	1434.35	1533.34	1356.4	1641.46	1618.68	1609.48	1607.26	1813.96	1626.59	1694.17	1629.44	1657.62	1668.57	1617.71	1565.57	1426.89	1489.76	1360.61	1545.98	1464.78	1624.65	1901.67	1972.9	1979.5	2115.63	2297.3	2264.55	2589.34	2219.34	2085.44	2336.65	2382.26	2338.82	1914.48	1850.58	2054.5
AT5G15070	691.991	676.751	739.151	571.205	608.808	664.074	491.635	563.592	561.686	550.101	517.024	642.788	636.701	526.689	576.772	440.239	745.018	546.507	488.437	552.938	637.473	557.346	553.167	653.166	617.208	550.872	560.625	784.904	626.598	678.217	886.039	954.752	908.378	1276.92	1079.12	1430.05	1597.77	1376.54	949.62	1106	1369.37	1304.82	760.014	744.158	647.749
AT5G22100	899.743	813.112	826.839	921.761	819.186	722.083	702.469	913.641	808.204	841.063	828.731	890.675	840.256	880.676	798.139	921.099	782.809	759.234	759.901	784.848	891.308	872.367	676.337	900.409	1001.34	941.555	726.264	947.247	976.517	1015.41	841.881	933.618	776.708	954.938	1172.21	1024.17	1138.79	1267.9	1342.07	1189.54	1233.24	1244.81	1417.25	1548.2	1395.27
AT5G26740	1406.12	1684.66	1347	1489.15	1578.26	1543.73	1564.46	1673.21	1596.64	1680.99	1606.13	1748.08	1710.1	1592.94	1466.3	1417.33	1306.48	1600.74	1636.71	1442.09	1560.51	1750.5	1359.27	1499.14	1468.31	1635.71	1638.19	1925.77	1854.37	1753.66	1456.25	1327.7	1380.32	1327.18	1325.05	1230.27	1438.64	1353.34	1657.18	2002.47	2155	1672.56	2136.15	2247.2	2136.46
AT1G60140	1364.42	2153.99	1365.36	1735.58	1549.07	1786.16	2283.72	1631.31	1786.99	1949.22	2209.95	1505.56	2435.56	2270.88	1752.66	1712.65	1878.74	2283.58	2273.76	1789.45	1921.07	2407.09	1969.63	1857.09	1726.56	1459.5	1673.68	3016	3146.22	3913.48	6336.66	5468.69	6373.44	6497.66	4577.36	5254.88	5376.78	4571.6	4309.81	5251.5	8087	6202.49	4701.75	6488.31	4952.35
AT1G70300	1911.47	2760.03	2032.9	1913.25	1883.1	2340.28	3228.74	2462.51	2482.86	3089.2	2997.62	1982.02	3188.24	3235.22	2731.54	2732.56	3363.38	3394.22	3538.94	2273.53	2957.57	2869.81	2885.71	2322.98	2174.03	1999.69	2458.19	3464.3	3616.16	3937.74	5565.82	5016.18	6047.96	6152.13	4931.32	5458.45	6637.89	5105.34	5644.72	6667.81	6095.82	6737.95	3712.84	3633.42	4399.62
AT3G30775	9511.53	11038.7	9866.98	9840.39	13078.6	9398.33	11421.4	10924.5	10863.4	11404.4	11855.2	11499.4	11048.8	11183.8	8254.54	8633.51	7981.95	9027.36	13423.6	11445.6	10864.9	11365	8576.84	8070.47	11902.4	8477.55	10621.8	10276.7	10305.3	9162.95	8934.3	6663.37	7193.05	6606.04	4637.12	5491.32	6189.74	7343.67	6625.86	17978.4	21303.1	11697.2	16249.2	20904.2	17218.4
AT3G46690	300.687	436.497	305.302	326.676	343.474	296.972	589.588	344.643	439.987	443.263	509.558	386.317	498.236	532.053	548.34	616.993	367.11	605.272	512.215	456.731	454.788	627.735	481.684	447.437	363.016	346.186	405.907	430.431	382.469	523.67	533.735	583.045	553.312	497.887	445.899	532.316	501.198	454.628	790.634	1125.89	889.455	995.537	970.573	1191.83	1026.26
AT2G43200	743.221	750.342	840.153	726.901	764.23	797.408	694.072	840.658	808.204	802.419	596.351	740.441	584.629	540.634	570.679	656.516	720.724	637.004	524.104	604.586	549.976	653.121	466.288	625.489	695.171	667.454	674.388	737.244	674.407	662.89	546.215	532.075	584.38	516.735	532.091	495.648	521.765	495.766	442.583	682.96	538.749	758.578	945.572	989.593	886.893
AT4G28703	116.877	137.803	101.92	164.293	122.792	144.59	97.9538	81.0924	66.5702	80.6966	63.4614	98.7254	97.0436	81.5242	85.2973	66.969	78.2809	89.3216	130.778	86.08	161.532	47.3109	81.3804	89.4874	148.617	128.151	113.763	92.3416	111.893	106.011	123.834	129.289	121.314	125.65	117.221	146.671	74.6925	106.537	94.5323	148.527	177.66	176.95	237.782	258.197	261.317
AT3G02040	75.944	81.8883	65.1922	52.5356	100.466	64.0697	100.752	108.123	121.699	113.657	153.054	86.9213	97.0436	101.905	132.008	159.189	143.065	128.106	169.417	151.906	194.222	165.011	157.262	131.925	76.3389	80.0945	106.482	67.0222	90.5313	99.625	167.992	125.56	102.082	152.35	119.519	166.902	145.055	150.839	136.069	249.314	252.647	249.269	287.227	380.915	311.996
AT4G16141	2066.96	1645.7	2349.67	1673.5	2164.74	1758.45	1173.58	1524.54	1458.3	1105.88	1217.9	1714.82	932.565	1219.65	1201.27	1139.57	1009.55	909.67	1048.21	1335.76	1773.96	1010.84	985.363	1670.74	1791.53	1854.63	1529.89	1403	1608.2	1479.05	1195.14	1452.02	1074.08	1476.39	1852.55	1923.16	1802.36	1892.35	2261.61	2222.6	2487.24	2038.77	2862.83	3148.44	2790.94
AT5G51540	403.662	295.808	396.203	371.57	470.559	309.959	250.948	336.533	304.767	270.504	281.843	332.662	249.71	331.46	300.571	332.649	332.019	275.017	321.001	314.952	419.213	270.018	282.632	355.182	297.234	354.196	258.47	294.897	308.213	309.093	207.35	381.652	226.355	310.983	343.618	361.621	437.33	415.6	486.985	450.886	564.129	450.838	658.901	657.765	633.495
AT3G19380	949.944	993.122	969.161	953.282	980.618	1056.28	778.966	924.453	960.067	744.454	770.869	852.043	831.971	917.147	800.17	932.077	1017.65	774.513	849.068	835.483	865.348	668.122	701.631	721.435	916.067	869.47	923.757	978.524	1154.53	1136.75	1123.15	1406.02	1273.8	1287.91	1168.76	1307.4	1225.39	1256.29	1248.97	1177.61	1138.64	1257.12	897.794	939.524	858.782
AT5G42720	2153.21	1964.6	2259.69	1897.01	1993.87	2089.19	2400.33	2481.43	2308.11	2768.69	2707.38	2429.5	2339.7	2592.68	2478.7	1971.74	1992.11	2473.97	2592.78	2666.46	2487.39	2498.25	2257.76	2558.23	1796.4	2402.83	2406.32	1985.35	1852.33	2176.42	2323.09	1674.54	1772.37	1672.71	1810.03	1918.11	1542.56	1553.75	1064.2	1246.57	1239.01	1190.95	1133.91	1115.26	1219.48
AT1G16420	204.92	216.084	212.104	213.008	218.965	241.56	284.532	223.004	198.67	288.689	214.649	219.986	311.25	209.174	384.853	192.124	207.849	271.491	262.547	301.787	257.681	275.788	456.39	197.426	315.913	295.46	324.908	347.026	470.966	430.431	656.609	565.641	563.668	818.294	744.697	839.567	833.525	683.524	641.674	590.131	512.215	530.851	412.785	337.718	445.822
AT1G23150	170.166	349.559	208.431	205.366	318.572	233.768	309.721	258.144	402.542	333.015	373.302	241.448	333.735	362.568	344.235	383.151	332.019	317.327	242.732	286.596	269.219	345.023	300.228	278.61	272.871	333.727	378.604	448.304	499.448	435.54	759.325	764.547	758.954	749.187	882.604	783.933	1208.07	697.237	1201.71	1168.33	852.538	1240.19	1045.57	1004.32	1101.89
AT4G26970	10869.8	13700.6	11690.1	10548.2	10832.3	12109.2	22191.7	17776.8	16111	21594.9	24466.2	18634.4	31677.6	31697.9	22157	24505.2	29371.5	31476.5	30475.3	19917.9	21256.8	34398.5	28815.3	18981.5	12569.1	12352.3	16071.5	22595.4	19998.3	24267.6	39633.7	31662.2	38492.2	51890.2	39048.3	43654.9	61750.1	45397.4	45260.9	93451.5	60877.5	76959.5	37840.7	47236.4	36131.8
AT5G57655	1297.23	1483.01	1249.21	1689.74	1152.36	1374.9	1662.42	1488.05	1565.44	1696.9	1556.67	1406.84	1623.71	1811.77	1768.9	1449.17	1600.71	1847.55	1972.57	1742.87	1817.23	2092.07	1860.75	2056.37	1604.74	1561.84	1482.56	1268.95	1578.7	1420.3	2157.98	1795.13	1902.56	2120.34	2028.38	1956.04	1956.08	1934.54	2397.68	3001.05	3720.48	3157.41	3088.94	4317.69	3372.17
AT4G16000	150.343	108.944	85.3926	208.232	105.618	139.395	71.8328	120.287	160.185	118.203	90.5258	145.942	150.299	199.52	136.069	95.5132	83.6795	151.612	124.834	196.465	103.842	153.472	95.677	154.066	77.151	122.812	102.842	156.385	105.789	84.2981	139.194	197.663	90.246	117.797	67.8042	113.797	76.8575	124.469	287.894	183.007	239.957	210.802	443.341	569.409	506.004
AT4G05440	386.156	306.27	339.275	373.48	313.42	323.812	419.802	424.383	411.903	494.409	489.026	445.337	416.577	458.037	427.502	431.456	383.306	401.947	476.548	462.807	516.324	497.341	481.684	457.585	388.191	347.076	354.031	360.43	457.742	454.699	424.3	451.269	383.176	475.899	432.108	498.177	513.105	478.889	621.622	663.068	609.121	718.572	696.124	679.364	688.134
AT5G51780	745.538	1130.2	834.644	837.704	812.316	1111.7	851.731	881.204	1031.84	969.495	811.933	1384.3	906.529	971.855	730.104	759.714	531.77	726.326	809.438	786.873	797.081	773.129	654.343	774.02	845.413	1083.06	1020.23	1470.02	1495.29	1025.63	577.893	1043.02	863.995	588.983	792.964	619.56	780.483	670.866	1198.84	1151.09	892.916	1194.03	1741.14	1930.1	2057.28
AT5G04770	224.743	227.628	229.55	207.277	193.204	209.525	179.115	225.707	188.269	247.773	338.772	207.109	126.63	220.974	260.969	180.048	232.143	206.85	286.325	271.405	361.523	361.178	263.937	302.597	221.708	225.154	196.583	153.406	227.854	242.676	266.868	193.934	167.177	207.322	109.176	201.041	194.85	218.348	191.929	358.057	479.913	381.597	566.677	608.678	663.586
AT2G17250	2031.18	1669.15	1879.1	1904.65	2200.81	1672.74	1368.55	1465.07	1604.97	1386.62	1604.27	1523.81	1327.84	1377.33	1423.65	1724.73	1770.77	1343.35	1373.17	1496.78	1598.97	1595.88	1361.47	1890.31	1626.67	1856.41	1647.29	1720.24	1715.01	1726.83	1576.25	1905.77	1455.77	1941.29	2203.06	2021.79	2083.81	2119.14	2316.04	2343.28	2467.63	2337.28	2770.05	2879.44	2775.5
AT1G74830	61.7849	70.7053	53.7147	53.4908	91.0206	128.139	81.1617	97.3109	68.6505	67.0577	92.3923	81.5558	76.9248	72.9427	94.4363	84.5347	121.47	97.5486	64.3984	59.7497	101.919	181.166	118.771	65.5011	56.8481	76.5347	90.1004	393.197	332.626	237.567	97.9154	95.7238	196.766	86.3842	124.116	112.532	123.405	112.866	45.8338	96.808	63.4501	58.4705	71.1124	34.3609	44.7406
AT3G22930	1214.85	1366.49	1347.46	986.714	1099.98	1396.55	1706.26	1965.14	1724.58	1871.93	1691.06	1813.54	1639.09	1668.03	1521.13	1507.35	1319.98	1840.5	2007.25	1652.74	1758.58	1232.39	1511.04	1407.81	1681.08	1589.43	2066.85	1513.21	1390.52	1579.95	1405.37	1071.61	1475	1030.33	933.17	1057.04	1034.87	985.203	822.145	1001.23	1009.43	946.299	959.462	1034.75	881.35
AT5G65660	4008.56	4639.86	4105.27	4218.13	5143.52	4982.72	3789.41	3858.65	3965.09	3680.22	3988.74	3809.51	3073.44	4512.79	3435.25	3967.64	2826.21	3842.01	4567.33	3906.01	5051.71	4433.38	3597.23	4550.02	4262.8	4915.13	5224.91	3960.26	4297.69	4403.94	4391.8	4034.07	4911.75	3906.14	4534.84	4268.64	4615.78	5182.34	5414.12	7057.7	9703.25	7488.84	7671.25	11215.4	9830.66
AT2G40970	1604.35	2484.79	1615.57	1452.85	1688.17	1978.37	2092.48	2147.6	1887.89	2216.31	2111.96	2290	1919.57	2200.08	2030.89	2032.13	1584.51	2137.84	2437.23	2355.56	2137.41	1903.98	2266.55	1966.88	2693.79	2108.26	2317.13	1705.34	1641.77	1694.9	1669.36	1432.13	1506.07	1209.38	921.677	1179.69	964.508	1132.88	1018.37	1021.13	1613.94	1055.55	1223.36	1290.99	1316.09
AT3G20110	197.197	138.525	220.368	172.89	324.583	161.04	316.251	233.816	326.61	385.298	386.368	191.012	240.242	342.187	435.625	449.022	507.476	427.804	351.714	448.629	517.286	626.581	464.088	407.767	146.181	207.356	255.74	217.45	174.959	220.963	476.138	404.029	332.875	449.198	386.139	529.787	615.943	450.409	693.237	1623.19	764.862	1154.02	1249.47	1499.12	1248.38
AT1G19050	866.276	1097.38	1116.53	1046.89	1192.71	1335.94	859.195	1179.89	1111.93	1072.92	893.126	1108.51	631.967	519.181	671.208	488.545	415.698	479.516	642.002	687.628	888.424	806.593	541.07	835.831	849.473	1528.91	1270.51	2004.71	1909.29	1719.17	1434.17	1746.65	1272.32	1148.12	1416.99	1177.16	1326.06	1066.42	1930.75	3596.48	1631.24	3122.02	3182.28	3053.21	3138.18
AT1G68360	796.768	1240.95	1068.33	1108.98	775.393	1209.53	1111.08	1101.5	1461.42	879.706	832.464	1077.39	879.31	1163.87	1104.8	641.146	483.182	770.987	692.53	662.31	814.388	522.728	558.666	686.378	1156.45	1627.7	1627.27	2914.72	2744.42	2195.58	1675.12	1957.99	1627.39	752.328	837.784	700.482	777.235	729.936	825.009	998.581	611.428	1004.77	837.793	708.816	692.49
AT3G13230	2082.67	2436.45	2018.66	2178.79	1983.56	2223.39	1642.82	2140.84	1733.95	1590.06	1761.05	2226.69	1634.36	1602.59	1388.11	1703.87	1255.19	1177.64	1494.04	1539.31	1801.85	1322.4	1248.2	1578.48	2554.92	2538.99	2221.57	2363.65	2860.38	2196.86	1910.31	2201.65	1757.58	1905.16	2819.05	2346.74	2732.23	2974.6	3335.84	2466.61	3020.22	2515.77	3250.61	3579.42	3303.28
AT2G18570	953.805	1002.5	1173	1052.62	1192.71	1052.82	995.397	970.405	1369.89	1185.44	1188.03	1059.15	1123.1	1263.63	1080.43	1125.3	817.9	1190.56	1059.11	1259.81	1104.76	1162	1013.96	1039.71	895.764	821.413	953.79	1063.42	907.347	798.278	745.885	861.514	767.831	943.944	895.245	978.652	1210.24	1248.91	820.712	1982.57	1452.43	1638.71	1683.36	1864.32	1566.32
AT5G08350	693.021	501.431	499.042	713.529	960.869	573.164	498.165	623.06	474.313	626.251	533.822	750.099	615.398	659.703	762.598	711.409	834.096	660.51	734.141	802.064	866.309	626.581	678.537	553.53	538.433	504.595	455.963	488.517	734.422	578.592	623.011	800.599	647.996	827.718	1166.46	948.306	1336.89	1426.12	1979.45	1599.32	2438.79	1554.08	1483.36	1880.03	1966.61
AT4G35770	31.6648	67.0979	42.2372	91.6985	53.2385	83.9832	16.7921	14.8669	33.2851	22.7314	40.13	55.8013	26.0361	25.7445	21.3243	24.1528	107.974	19.9798	20.8056	10.1271	30.7679	83.0826	37.391	18.451	132.375	57.846	31.8537	26.8089	115.961	20.4359	23.9989	55.9425	71.0133	54.9718	112.624	53.1051	74.6925	95.9887	286.462	254.618	340.323	278.504	320.561	581.19	410.188
AT2G01670	4056.18	4331.06	4053.85	4571.55	4588.81	4568.86	5397.72	4212.75	4155.44	5576.02	4245.38	3525.14	5783.56	4998.72	5510.81	5168.69	4435.02	5040.8	5706.69	5403.8	5172.86	3429.46	4794.85	3486.32	4553.53	3869.45	5267.69	3558.13	4452.31	4347.74	5412.23	4881.91	5994.7	6185.11	6015.04	5865.59	7086.05	7244.51	6449.68	9821.37	8235.82	8825.97	8375.7	7041.03	7530.68
AT5G59050	2295.83	2774.46	2565.91	1754.69	2886.9	2341.14	2719.38	2301.67	2333.08	2329.97	1908.51	2286.78	2279.34	2183.99	1905.99	2101.29	1927.33	2388.18	2644.3	2275.55	2060.49	1996.29	2136.79	2016.7	2944.73	2490.05	3064.32	1995.77	2081.2	1866.05	1775.92	1474.39	1978.02	1305.19	1357.23	1230.27	1532.82	1246.8	1041.29	718.766	933.293	843.206	641.123	691.144	658.043
AT1G08100	37.071	94.875	62.4376	33.4317	242.149	66.6671	177.25	185.161	61.3694	101.155	128.789	46.1434	460.365	386.167	356.421	237.136	410.3	213.902	119.88	39.4956	114.418	744.281	487.183	157.756	57.6602	172.648	207.504	680.647	655.08	905.566	1984.23	1153.66	1350.73	1532.93	1218.18	1644.99	1870.56	984.148	1754.58	1462.73	1175.56	1390.98	597.233	547.81	603.8
AT3G10530	1872.08	1547.22	1921.79	1723.17	2101.2	1582.69	1228.62	1398.84	1499.91	1172.94	1401.75	1573.17	1246.18	1366.6	1265.24	1277.9	1222.8	973.136	1038.3	1238.54	1425.9	1237.01	1192.11	1272.2	1603.12	1954.31	1425.22	1492.36	1690.6	1518.64	1287.3	1575.09	1217.58	1548.63	1873.23	1776.49	1864.07	2117.03	2031.01	1723.98	2128.46	1997.23	2386.71	2509.33	2300.38
AT3G10520	660.841	466.439	698.751	645.71	479.146	658.879	780.832	927.156	798.842	849.019	812.866	860.628	1293.52	1021.2	1107.85	1180.19	1060.84	1011.92	776.743	859.788	1179.76	800.824	865.492	737.118	907.946	759.118	875.521	1359.81	1746.54	1457.34	1848.87	1657.14	1590.4	2147.04	2381.19	2387.2	2166.08	2200.36	2205.75	2083.36	2311.89	2055.7	1805.03	1826.03	1793.58
AT5G15340	27.5458	54.1112	27.0869	19.1038	20.6084	27.7058	56.9065	29.7339	58.2489	42.0531	48.5293	77.2634	35.5038	45.0529	24.3706	46.1098	45.8888	41.135	26.7501	48.6099	49.0364	34.6177	39.5905	30.4442	56.036	22.2485	32.7638	412.559	370.263	314.202	113.275	185.232	273.697	124.079	182.727	164.373	356.143	240.499	67.3185	31.8273	85.3692	116.941	50.5565	59.8861	43.5528
AT3G57490	1318.08	1271.97	1525.13	1260.85	1212.46	1196.54	1268.73	1525.89	1501.99	1666.21	2056.9	1612.87	1600.04	1745.26	1623.69	1533.7	1257.89	1389.19	1612.93	1542.35	1848.96	1617.8	1517.64	2040.68	1384.66	1473.74	1473.46	1368.74	1553.27	1519.92	1973.67	1883.4	1475	2103.06	2059.41	1978.8	1964.74	2316.39	2626.85	2677.47	2811.42	2772.73	2788.38	3172.98	2569.22
AT3G16810	2231.98	2455.21	2462.15	2278.13	2040.24	2084.86	2042.1	2448.99	2353.88	2245.87	2349.94	2454.19	2166.91	2431.78	2215.7	2179.24	2229.65	1996.81	2081.55	2148.96	2488.36	2128.99	1917.94	2526.87	2365.69	2277.35	2046.83	2439.61	2397.55	2259.44	2242.46	2406.77	1821.19	2632.36	2361.65	2454.22	2707.33	2772.07	2841.7	3108.46	3387.08	3125.09	3100.06	3377.18	3046.72
AT5G50400	1777.35	1788.2	1746.42	1652.48	1542.2	1687.46	2391.94	2085.43	2461.02	1890.12	1869.31	1873.64	2294.73	2504.72	2211.64	2376.85	2178.37	2453.99	2167.75	2546.96	2315.29	2207.46	1800.27	2027.77	1784.22	1512.9	1845.69	2117.9	1902.17	1849.45	2140.7	2197.92	2346.4	2439.18	1919.2	2561.69	2530.89	2673.97	2413.44	3629.64	3241.72	4034.46	2924.5	3320.24	3085.52
AT1G19040	28.0607	48.3394	16.0685	34.3869	12.8803	63.2039	25.1881	29.7339	29.1245	5.68286	8.3993	19.3158	4.73383	3.21806	3.04633	2.19571	13.4967	0	1.98149	2.02541	0.961497	1.15392	1.09974	1.8451	40.6058	45.3869	29.1234	280.004	216.665	129.002	8.6396	48.4835	41.4244	10.9944	35.6259	21.4949	15.155	17.932	14.3231	7.95682	11.5364	29.2352	15.5558	9.81739	21.3805
AT2G14460	711.042	477.983	727.215	697.29	789.132	564.506	516.823	677.121	610.573	567.149	638.347	580.548	457.998	548.143	595.05	721.289	572.26	513.599	469.613	504.328	684.586	527.344	486.083	684.533	623.705	623.847	713.522	525.752	634.736	639.899	738.206	772.006	628.763	807.3	1080.27	1094.98	966.673	1125.49	1609.91	916.36	911.374	924.757	1465.58	1346.95	1499.4
AT3G18990	3128.64	3309.8	3287.16	3058.53	3050.05	3385.3	2982.46	2893.65	2942.61	3015.32	2619.65	3030.44	2774.03	2760.02	2675.69	2649.12	2405.11	2767.8	2783	2751.52	2874.88	2349.39	2427.12	2505.65	3171.31	3357.74	2896.86	3327.28	3453.41	3333.61	3566.23	3509.46	3490.01	3456.94	3859.09	3540.34	3801.74	3611.71	3795.62	3279.54	3263.64	3235.88	2887.83	3268.21	2955.26
AT1G13160	1736.67	1870.45	1907.56	1542.64	1640.95	1447.63	1687.6	1884.05	1702.74	2100.38	2186.62	1926.22	2074.6	2190.43	1914.11	1802.67	1900.34	1914.54	2124.15	2194.53	2349.9	2214.38	2067.5	2571.15	1899.54	1643.72	1821.12	1918.32	1724.16	2099.79	2029.35	2112.14	1617.03	2322.95	1962.87	2497.21	2797.18	2619.12	2162.78	3522.22	3462.07	3198.95	3480.06	3571.57	3103.73
AT2G20690	595.195	626.247	552.757	583.623	601.938	574.03	625.038	583.865	630.337	659.211	686.876	540.844	564.51	612.504	541.231	590.645	466.986	585.292	573.641	601.548	607.666	650.813	614.752	663.314	560.36	479.677	556.074	592.774	632.702	591.364	806.362	791.897	735.283	731.91	674.594	781.404	752.338	806.938	809.254	840.771	838.695	810.893	815.015	908.109	867.493
AT3G63260	3914.59	4855.22	4267.34	4568.69	4539.01	4652.84	5025.5	4226.26	4384.27	4489.46	4539.36	4235.53	5498.35	5149.97	4474.04	5083.06	4677.96	4651.78	5370.82	4389.07	4168.09	4402.22	4781.65	4081.36	4282.29	4115.97	4330.28	5832.42	6076.78	6095.01	7981.07	6412.25	7764.12	7323.81	7204.48	6681.13	7709.57	6460.78	7215.97	6515.31	6598.81	6924.14	4156.74	5151.19	4304.2
AT4G28030	324.886	314.206	287.856	344.824	303.975	358.444	285.465	252.738	253.799	230.724	215.582	230.717	192.904	175.921	230.506	293.127	318.522	302.048	336.853	305.837	284.603	225.015	255.139	290.603	294.798	306.139	259.38	210.003	181.063	232.458	271.667	246.147	263.341	284.283	352.812	308.516	253.305	278.473	317.972	364.688	406.081	276.965	459.453	480.07	422.066
AT3G11280	3958.36	3555.47	3982.69	3846.56	3874.39	3989.64	5963.99	5491.31	5209.12	5874.94	6023.23	4721.65	5511.37	6452.21	5358.5	5784.59	5733.4	6337.13	6653.84	5879.77	5488.23	4431.07	5353.51	4743.76	3542.45	2775.72	4612.41	4310.27	3911.15	4589.14	5417.99	4462.97	5382.21	5153.21	5055.43	5591.21	6407.32	5961.85	5041.72	8436.88	7599.01	7601.16	7154.57	7369.92	7236.1
AT2G41440	1361.84	1348.45	1523.29	1351.6	1487.24	1519.49	928.229	827.142	883.095	744.454	545.955	872.432	854.457	869.949	800.17	823.39	815.201	711.047	778.725	806.114	841.31	587.348	686.235	857.972	1126.4	1342.03	1031.15	1072.35	1371.19	1226.15	1350.66	1716.81	1455.77	1485.81	2214.55	1710.74	1819.68	1644.47	2165.65	1222.7	1439.74	1627.94	1413.36	1354.8	1403.19
AT1G12820	2576.17	4028.4	2741.75	2913.34	2620.71	2978.37	2499.22	2426.01	2451.66	2226.54	2405	2391.95	2648.58	2940.24	2503.07	2548.12	2650.75	2441.07	2509.55	2371.76	2543.16	2156.68	2011.42	2263.94	3183.49	3007.99	2764.9	4533.68	4699.49	4529.11	4486.83	4142.23	4404.3	4199.84	3728.08	4110.59	4494.54	3942.92	3686.76	3145.6	4161.17	3374.36	2558.38	3035.54	2609.6
AT4G24670	318.192	427.84	425.586	235.933	217.247	350.652	520.554	636.575	578.329	635.343	617.815	456.069	617.765	743.372	781.892	554.416	661.338	927.299	660.826	616.738	797.081	663.507	668.639	606.116	300.483	423.611	540.602	1112.57	920.571	1100.98	2105.18	1392.35	1708.76	2169.03	2197.32	2249.38	2910.84	2060.07	1680.1	3071.33	2101.93	2434.22	1356.14	1553.11	1183.05
AT3G28100	200.286	198.047	214.859	191.038	246.443	226.841	236.955	182.458	228.835	212.539	221.182	189.939	205.922	208.101	181.764	261.289	191.653	260.913	202.112	203.554	221.144	204.245	162.761	205.729	195.72	202.016	229.346	220.428	208.527	201.805	170.872	162.855	159.78	105.232	96.5348	96.095	97.425	85.4405	107.423	90.1773	69.2183	100.015	63.3345	89.3383	81.9585
AT3G03870	1339.7	1809.48	1366.74	1551.23	1500.12	1722.96	2380.74	1946.22	2086.56	2225.41	1950.5	1638.63	2192.95	2000.56	1964.88	2343.92	2054.2	2398.76	2551.17	2266.44	1700.89	1903.98	2643.76	1650.44	1710.32	1602.78	2075.04	1571.3	1537	1762.6	2018.79	1611.14	2245.79	1410.42	1323.91	1174.63	1026.21	1012.63	981.131	741.31	850.231	869.364	627.789	684.272	561.435
AT3G04530	659.812	1200.55	768.534	829.107	737.61	780.957	932.893	531.155	591.851	613.749	628.081	563.379	858.008	961.128	629.575	592.841	691.031	703.995	879.781	682.564	749.006	590.809	509.178	449.282	1220.61	1006.52	998.385	1907.9	2365	2330.97	3868.62	2654.16	3296.2	2611.95	2684.59	2287.31	2410.73	2384.95	3032.2	2462.64	2548.39	2461.92	1626.14	2108.78	1556.02
AT5G52380	924.2	759	988.902	980.027	947.13	832.906	454.319	559.537	499.276	435.307	516.091	619.18	388.174	461.255	493.506	498.425	332.019	479.516	494.381	526.607	652.857	506.573	439.894	613.496	815.364	790.265	655.276	658.307	681.528	643.731	582.693	681.255	522.243	634.531	843.53	709.333	819.453	868.118	1094.28	883.207	880.226	844.745	1111.13	1147.65	1059.92
AT3G06850	438.416	480.869	393.908	595.085	399.289	481.388	342.372	285.175	352.614	389.844	368.636	377.732	370.423	437.656	357.436	378.759	437.293	300.873	370.538	334.193	371.138	561.961	388.207	361.64	531.936	388.013	356.761	282.982	500.465	358.906	401.261	443.81	362.464	494.746	413.72	446.336	434.083	501.04	863.681	819.552	1585.1	809.355	1227.24	1760.26	1478.82
AT1G53470	239.674	226.906	241.487	200.59	218.965	187.88	255.613	281.12	266.281	296.645	307.041	215.694	285.214	386.167	340.174	303.007	280.731	294.996	312.084	310.901	449.019	414.259	300.228	432.676	332.968	172.648	231.167	235.322	296.007	272.053	267.828	292.144	210.081	413.074	336.723	441.278	411.35	460.957	345.186	702.852	781.013	670.872	841.126	642.057	745.545
AT1G59940	757.38	534.258	606.471	797.586	599.362	544.592	596.119	743.347	589.77	650.119	572.086	651.373	802.385	627.522	753.459	447.924	626.247	439.556	420.075	519.518	624.973	476.571	406.902	591.355	477.524	695.042	718.983	1373.21	1785.2	1389.64	1805.68	2192.94	1686.57	1495.23	2116.87	1655.11	1386.68	1495.74	2088.3	617.98	1189.4	766.271	581.677	814.844	655.272
AT3G12520	146.997	80.4454	160.226	128.951	129.661	119.481	110.081	137.857	112.337	62.5114	90.5258	129.845	110.062	114.778	93.4208	197.614	205.15	103.425	91.1484	117.474	85.5733	107.315	111.073	125.467	88.5206	88.1039	124.684	122.129	102.738	103.457	136.314	113.128	176.054	144.497	191.92	168.166	197.015	168.771	169.012	441.603	218.038	486.228	348.34	317.102	355.945
AT4G29720	969.766	939.01	1095.87	847.256	899.043	891.781	1080.29	1083.93	1057.84	1299.1	1414.82	1072.03	1165.71	1284.01	1068.25	1158.23	1101.33	1190.56	1367.23	1238.54	1255.72	1208.16	1153.62	1475.16	884.394	765.347	1066.64	735.754	771.042	799.555	932.117	861.514	686.462	1017.76	692.982	1027.96	903.888	964.107	817.848	2149.67	1432.82	2198.8	1953.37	1886.9	1697.37
AT4G26980	362.987	349.919	338.357	326.676	334.887	263.205	438.46	351.4	418.144	404.619	440.497	353.051	321.901	346.478	427.502	427.065	356.313	420.752	428.992	394.956	381.714	393.488	416.8	418.838	297.234	299.909	344.02	746.18	620.495	537.72	403.181	433.865	429.039	403.65	396.482	460.244	574.808	503.15	411.072	278.489	335.709	312.356	340.562	290.595	348.422
AT3G07880	3026.69	2751.02	2875.8	2483.5	2722.03	3201.75	3086.01	3318.03	3066.39	3323.34	3530.51	3249.35	2974.03	3230.93	3164.12	3009.21	3069.15	3489.42	3822.29	3441.18	3348.9	3798.72	3372.89	3646.84	3359.72	3696.8	3387.41	2981.74	3209.28	3258.25	3600.79	3048.24	3095	3196.22	3290.23	3011.82	2863.21	3246.74	3070.87	2685.43	2948.7	2540.39	2653.38	2802.87	2552.19
AT5G06510	1421.83	1213.9	1654.6	1080.32	1731.97	1548.06	1946.95	1859.72	2211.38	2029.92	1586.54	2061.43	2261.59	2270.88	1780.07	2388.93	2194.56	3116.85	3064.37	2955.08	2707.58	1434.33	2212.67	2477.97	1444.75	1512.9	1629.09	1417.89	1208.44	1541.63	1957.35	1372.46	1756.1	1488.95	1133.13	1153.14	975.333	1004.19	1220.33	1070.19	617.196	1000.15	786.681	806.99	521.05
AT1G60960	1874.92	1592.67	1869.46	1751.82	1791.22	1729.02	3086.01	2424.66	2807.39	2819.83	2586.99	2070.01	2881.72	2999.23	3092.03	3301.24	2834.31	3253.19	2653.21	2944.95	2734.5	2897.5	2220.37	2243.64	1631.54	1542.26	2114.17	2810.46	2153.42	2803.55	4555.95	3709.61	4575.92	4881.49	4558.97	5275.11	6123.7	5607.43	5500.06	7212.86	4639.93	7848.89	3436.73	4090.91	4023.09
AT1G50400	125.887	164.137	118.448	149.965	73.8469	154.979	151.129	162.185	166.425	130.706	120.39	142.723	169.235	139.449	123.884	153.699	161.96	133.982	106.01	85.0673	132.687	71.5433	111.073	86.7198	180.29	107.683	120.134	201.066	260.405	260.558	204.47	232.472	221.916	279.571	289.604	298.4	364.803	313.282	519.928	291.75	424.539	395.445	301.672	332.81	336.544
AT2G18700	763.816	920.613	618.408	1242.71	618.253	864.941	686.609	596.029	789.481	813.785	796.067	610.595	978.72	726.209	923.038	681.767	720.724	762.76	638.039	861.813	608.628	1051.23	868.791	806.309	985.097	734.199	728.084	759.584	829.022	724.197	991.634	1294.14	1205.75	1363.3	937.766	952.099	808.628	1060.1	1382.18	1759.78	2787.19	1900.29	2141.7	3553.9	2745.41
AT4G30680	285.498	246.026	279.133	287.513	266.192	221.646	180.048	268.956	239.237	131.842	157.72	257.545	160.95	222.046	212.228	262.387	207.849	173.942	188.241	195.452	215.375	130.393	172.658	247.244	242.823	207.356	215.695	248.727	268.542	250.34	225.589	268.524	217.478	235.593	281.56	346.448	381.04	446.189	340.889	316.947	406.081	410.832	440.008	440.801	450.574
AT5G11240	1713.76	1874.77	1790.95	1578.93	1374.75	1515.16	1612.97	1866.48	1785.95	1736.68	1994.37	1873.64	1841.46	1780.66	1560.74	1569.93	1498.13	1623.07	1622.84	1464.37	1878.77	1577.41	1471.45	1764.84	1897.1	1679.31	1468	2007.69	1930.66	1752.38	1723.12	1749.13	1293.03	2038.67	1808.88	1987.65	2136.86	2144.45	2182.84	2352.57	2600.3	2409.6	2395.04	2495.58	2304.34
AT4G24060	1958.84	2549.36	2061.36	1817.73	1837.59	2131.62	1398.41	1588.06	1784.91	1425.26	1423.22	1638.63	1557.43	1905.09	1599.32	1683.01	1411.75	1740.6	1903.22	1822.87	2156.64	1546.26	1662.8	1890.31	2303.16	2215.95	2065.03	1532.57	1545.13	1445.84	1199.94	1468.18	1460.21	1536.07	1881.28	1767.64	1926.85	2015.76	2212.92	2792.84	2917.55	2566.55	2679.49	3041.43	2862.61
AT4G25250	156.522	40.7638	150.585	115.578	236.138	86.5807	266.807	409.517	255.879	452.355	465.695	391.682	436.696	263.881	515.845	344.726	364.411	523.002	524.104	537.747	776.89	634.659	810.505	750.034	92.5812	171.758	279.402	137.023	101.721	249.063	379.182	203.879	264.82	310.983	288.455	335.068	168.87	144.511	130.34	185.659	113.057	218.495	186.67	169.841	121.156
AT5G43420	915.962	995.647	1013.23	877.822	908.489	816.456	1195.97	1173.14	1284.6	1445.72	1388.68	1196.51	1401.22	1199.26	1321.09	1409.64	1319.98	1195.26	1357.32	1448.17	1317.25	1180.46	1297.69	1242.68	945.303	1008.3	1279.61	828.096	883.951	837.872	799.643	779.465	877.31	921.955	825.143	848.418	1113.89	1087.52	1104.31	1397.75	1122.49	1363.29	1303.91	1211.47	1223.04
AT3G50300	915.962	902.936	1151.88	883.553	969.455	953.253	1326.57	1394.79	1432.3	1361.61	1538.94	1464.78	1441.45	1538.23	1224.63	1060.53	1122.93	1258.73	1146.29	1273.98	1185.53	1159.69	944.673	1039.71	797.498	1001.18	989.284	929.374	756.801	802.109	767.964	692.443	778.187	827.718	959.602	842.096	1120.39	928.243	1074.23	1804.87	913.681	1584.86	1466.14	1402.91	1323.61
AT1G70260	1634.73	2011.86	2304.22	1635.29	506.624	1940.27	3781.95	2231.39	2869.8	3455.18	2629.92	1603.21	4830.88	3568.83	3494.14	3610.84	3260.8	3850.23	3249.64	2128.71	2831.61	2610.18	2204.97	1561.88	1507.29	1656.18	3056.13	6213.7	6997.36	6834.53	9187.73	8477.15	10910.9	8616.43	8023.88	7629.44	8156.64	6905.92	3726.86	4790.01	4773.75	4940.76	2748.38	2480.85	2575.55
AT4G19980	276.23	325.028	288.774	309.482	209.519	302.166	192.176	220.301	259	182.988	180.118	156.673	160.95	181.284	284.324	310.692	283.431	189.221	614.261	401.032	616.32	316.175	381.608	429.909	294.798	321.268	213.875	184.683	247.181	251.617	294.706	251.12	168.657	380.091	409.124	462.773	463.31	610.742	630.215	846.075	1371.68	901.677	1026.68	1344	988.253
AT1G52315	184.068	200.933	148.289	187.218	170.878	198.27	170.719	120.287	173.707	217.085	126.923	194.232	160.95	116.923	165.517	110.883	129.568	153.962	140.686	201.529	139.417	73.8512	126.47	158.679	212.774	127.261	130.145	260.642	248.198	231.181	196.791	192.691	248.546	179.051	173.533	207.363	181.86	206.745	150.392	230.748	265.337	155.408	387.229	336.737	393.163
AT5G66100	2007.24	1851.69	2134.36	1988.71	2323.6	2146.33	1353.63	1465.07	1525.91	1236.59	1338.29	1650.43	1524.29	1461	1370.85	1457.95	1703.28	1390.36	1414.78	1254.74	1356.67	1338.55	1298.79	1378.29	1712.75	2078.9	1389.73	1937.69	1851.31	1918.42	2041.82	2011.44	2001.69	2132.91	2709.87	2329.04	2524.39	2321.66	2923.34	2291.56	2308.43	2441.91	1909.48	2211.86	2016.89
AT2G31020	1160.53	1585.1	1166.57	1319.12	1355	1450.23	1525.28	1373.16	1234.67	1494.59	1529.61	1435.81	1871.05	1586.5	1661.27	1356.95	1940.83	1882.81	1830.89	1584.89	1650.89	1953.59	1911.34	1425.34	1335.93	1303.76	1411.57	1391.08	1312.19	1269.58	1424.57	1311.54	1584.48	1693.13	1604.32	1556.49	1951.75	1476.75	1579.84	3203.95	2624.53	2848.13	2271.15	2307.09	2399.36
AT4G17900	3211.02	3390.97	3460.7	4004.17	3520.61	3754.14	3892.03	3465.35	3869.39	4104.16	4096.06	3488.66	3408.36	3650.35	3703.32	4390.31	3201.42	3845.53	4223.54	3762.2	3789.26	3771.03	3768.79	3085.93	3614.73	3585.56	3938.02	2590.03	2666.1	2775.45	2548.68	2400.55	2941.13	2022.96	2113.42	1725.92	1659.47	1811.13	2104.06	2212	2448.02	2352.67	1965.59	2413.11	2076.28
AT5G40470	313.044	454.895	390.694	346.735	277.355	337.665	741.65	505.476	575.208	570.559	675.677	459.288	680.489	787.352	703.702	658.712	523.672	819.173	676.678	534.709	538.439	756.975	623.55	508.325	380.07	476.117	693.5	1228.74	1162.67	1347.49	1786.48	1428.4	1495.72	1190.53	1149.22	1086.13	1237.3	941.956	1045.58	964.101	786.781	920.141	636.678	596.897	649.729
AT1G27050	636.642	544.72	669.368	572.16	601.08	539.397	467.379	614.951	584.57	583.061	626.215	581.621	595.28	673.648	556.463	635.657	429.195	527.703	600.391	548.887	692.278	525.036	530.073	638.405	589.596	604.268	596.119	417.027	560.48	461.085	611.492	676.282	522.243	626.678	775.726	785.197	808.628	901.872	1082.82	767.833	766.016	786.274	1060.57	979.776	1025.07
AT1G76952	363.501	337.293	476.546	270.319	504.048	312.556	322.781	367.619	361.975	338.698	405.966	348.758	246.159	314.297	350.328	303.007	332.019	396.071	396.298	364.574	394.214	281.558	216.648	402.232	259.877	462.768	443.221	210.003	242.095	166.042	129.594	155.396	118.355	127.22	174.682	173.224	215.418	196.197	87.3708	360.709	181.121	395.445	747.236	542.902	623.597
AT1G29640	264.646	400.784	246.537	221.605	187.193	278.79	383.419	340.588	294.365	281.87	278.11	261.837	398.826	291.771	336.112	395.227	315.823	397.246	346.76	314.952	256.72	275.788	315.624	208.496	325.658	222.485	382.244	342.558	347.884	385.728	671.969	512.184	684.982	507.311	449.346	466.566	582.385	555.891	640.242	814.248	1041.74	790.89	616.678	856.077	834.63
AT1G75670	902.06	954.883	936.564	941.82	905.054	833.772	553.206	627.114	635.537	595.563	542.222	784.438	572.794	593.196	484.367	678.473	469.685	473.64	518.159	566.103	639.396	448.877	414.6	596.89	994.03	994.951	802.713	810.223	995.844	775.287	616.291	734.711	719.009	727.198	928.573	734.621	919.043	959.887	1044.15	905.751	958.673	860.132	1131.13	1263.5	1127.62
AT2G37980	270.567	234.843	230.927	238.798	370.093	156.711	382.486	406.813	345.333	312.557	429.298	258.618	340.836	318.588	374.699	322.769	299.627	383.143	399.27	387.867	431.712	594.271	527.873	425.296	227.392	234.944	284.863	227.875	259.387	259.281	332.145	298.36	241.149	358.102	259.725	360.356	364.803	369.187	277.868	733.354	575.665	607.785	818.903	793.245	776.428
AT2G43760	2144.2	1586.54	1937.4	2392.76	2414.62	2033.78	1724.92	1688.07	1759.95	1601.43	1703.19	1696.57	1595.3	1816.06	1681.57	1693.99	1525.13	1382.13	1522.77	1785.4	1582.62	1625.88	1369.17	1691.04	1780.16	2252.43	1921.23	2281.73	2879.71	2786.95	3375.2	4113.64	3785.9	3581.02	5133.58	4207.95	4132.99	3947.14	6012.83	2723.88	3210.57	3191.26	3228.39	3382.09	3267.65
AT4G37790	2095.8	2470.36	2560.86	2355.5	2285.82	2629.45	2507.62	2355.73	2811.55	2536.83	2255.68	2652.71	2405.97	2635.59	2288.81	1917.95	1973.22	2314.14	2348.06	2169.22	2359.51	1823.2	2166.48	1856.17	2612.58	1948.97	3001.53	3133.66	3081.11	3038.56	3435.68	3584.05	3599.49	3029.73	3028.2	3090.21	3310.29	3305.81	3204.07	4808.57	3872.76	4171.41	3263.39	3609.86	3490.16
AT1G23880	210.326	212.477	207.054	260.768	250.736	256.279	144.598	162.185	168.506	152.301	137.189	122.334	157.4	96.5418	149.27	146.014	143.065	183.344	165.454	194.44	175.954	170.781	155.063	179.897	179.478	235.834	179.291	177.236	289.904	243.954	276.467	494.78	366.902	332.972	643.565	437.485	394.03	463.067	690.372	379.275	498.372	420.064	592.788	728.45	779.595
AT1G17620	4856.3	5213.08	5328.78	4740.62	4319.19	5263.24	6894.08	7959.22	7018.99	8481.1	8298.51	7474.16	7509.05	7484.14	8005.76	6659.58	6038.42	7807.42	8052.77	7222.62	7075.66	7360.88	8389.88	7206.04	5436.3	4683.75	7200.75	5594.12	5422.72	5653.08	6146.59	4562.42	5737.28	4586.22	4300.39	4986.82	5237.14	5448.15	3547.83	4231.7	3253.26	3825.2	3048.94	3027.68	2931.9
AT5G26220	75.6866	35.7134	58.3057	63.9979	55.8145	53.68	55.9736	33.7885	33.2851	64.7846	52.2623	64.3861	75.7414	54.707	71.0811	69.1647	86.3789	57.5889	66.3798	85.0673	59.6128	76.159	125.37	103.326	44.6664	49.8366	64.6175	40.2133	36.6194	17.8814	68.1568	60.9151	78.4105	111.514	90.7887	145.407	215.418	140.291	180.471	298.381	151.127	244.653	455.008	255.252	323.083
AT5G61410	1850.72	2231.55	1801.97	2094.74	1519.87	2217.33	1664.28	1570.49	1732.91	1610.52	1527.74	1774.91	1523.11	1627.27	1524.18	1551.27	1446.85	1588.98	1586.18	1416.78	1442.25	1434.33	1458.25	1357.99	2166.73	1971.21	1962.19	2181.94	2417.9	2136.83	1801.84	2187.97	2154.07	2219.29	2447.85	2253.17	2590.42	2456.68	2718.52	2661.56	2930.24	2595.78	2385.6	2736.11	2387.09
AT1G02880	1853.29	1964.96	1763.86	2014.5	1986.14	1875.34	2216.55	1711.05	1897.25	1849.2	1726.52	1737.35	1965.72	2082.09	2000.42	2489.93	2334.93	2196.61	2054.8	1755.02	1845.11	2292.85	1866.25	1561.88	1856.5	2163.44	2132.38	2752.38	3124.85	3062.83	3627.67	3523.13	3876.14	3123.97	3920	3163.55	3528.95	3192.94	4019.06	2845.89	2533.39	3065.08	2103.37	2212.84	2217.63
AT1G68990	2127.72	1984.44	2213.78	2196.94	2204.24	1990.49	1598.98	1781.33	1845.24	1528.69	1637.86	1957.34	1676.96	1798.9	1532.3	1343.77	1822.05	1483.21	1289.95	1721.6	1611.47	1253.16	1409.86	1422.57	1913.34	1856.41	1613.62	2004.71	2076.12	1912.03	1378.5	1695.68	1608.15	1875.32	2019.19	1918.11	2011.29	2144.45	2009.53	1781	2113.46	1940.3	2153.93	2333.59	2245.34
AT5G58700	923.17	1201.99	1070.62	889.284	771.099	887.452	1934.82	1498.86	1519.67	1942.4	1973.84	1631.12	2691.18	2786.84	2227.88	2057.38	2413.21	2839.49	2738.42	1828.95	1821.08	2378.24	2320.44	1803.59	1169.45	962.024	1369.71	2052.37	2023.22	1996.33	3440.48	3124.08	3028.42	3873.15	3435.03	3523.9	4973.01	4102.2	4418.67	5571.1	4031.96	5323.89	2902.83	3046.34	3005.54
AT3G52930	19398.9	34773.3	19876.7	19549.9	13978.5	19893.6	42860.8	44896.8	43980	55041.9	58322	45107.9	54260.4	58564.4	48517.9	55798.4	49522.1	53387.3	59341.6	42871.9	52897.7	62315.4	55258.4	53331.7	31152.8	33815.9	40386.8	62938.3	57038.8	63300.2	96669.4	64650.9	71861	99167.5	70546.2	86979.9	123784	95337.9	94583.9	163659	122990	144357	101723	123511	94959.8
AT1G75960	73.3696	117.241	79.4243	101.25	78.1403	86.5807	85.8262	60.8193	78.0119	64.7846	50.3958	72.971	67.4571	46.1255	81.2355	50.5012	56.6861	37.6091	52.5094	39.4956	46.1519	46.157	54.9868	47.9726	88.5206	66.7454	71.8983	220.428	226.837	154.547	68.1568	108.155	119.835	80.1017	105.729	78.3933	88.765	106.537	65.8862	47.7409	51.9137	78.4736	56.1121	52.0322	55.0349
AT5G35630	3312.45	3597.31	3687.49	2948.68	2333.05	3705.65	4504.01	4887.17	3951.57	5240.73	5696.59	4857.93	6239.19	5206.82	5284.37	4548.4	4661.76	5523.84	5790.9	4313.12	5337.27	5526.14	5738.42	4781.58	3773.9	3679.9	4133.7	5051.98	5111.46	5773.14	8228.74	6567.65	6907.52	9489.7	8190.52	8211.06	9454.56	7970.23	7376.38	12384.8	10291.6	10687.8	8246.81	8755.15	7442.38
AT1G72320	1885.47	1667.35	1791.87	2006.86	2120.95	1824.25	1503.82	1501.56	1663.21	1519.6	1787.19	1645.07	1607.14	1733.46	1543.47	1692.89	1892.24	1524.34	1556.46	1510.96	1764.35	1706.65	1416.46	1823.88	1631.54	1755.85	1544.45	1556.4	1622.44	1459.89	1651.12	1772.75	1350.73	2029.24	2035.27	2026.85	1862.98	2140.23	2456.41	2396.33	2182.68	2435.76	2528.38	2583.94	2570.41
AT3G24310	601.631	1043.63	746.956	767.975	707.556	945.461	510.293	491.96	715.63	448.946	354.637	563.379	521.905	878.531	501.629	384.249	391.404	817.998	1337.5	1033.97	1263.41	1202.39	977.665	1814.66	839.728	703.051	662.557	537.667	639.822	560.71	567.334	589.261	640.599	504.17	487.271	471.624	512.023	549.562	653.132	1530.36	1316.3	1552.55	2446.71	3327.11	2668.6
AT4G18905	1895	2230.1	1930.06	1949.55	1857.34	1845.03	1680.14	1748.89	1930.54	1716.22	1997.17	1951.97	1719.57	1927.62	1652.13	1641.29	1913.83	1806.41	1907.18	1677.04	1848.96	1848.59	1639.71	1903.22	1942.58	2071.78	1703.72	2217.69	2183.94	2069.14	1969.83	1810.05	1756.1	2043.38	1972.07	2082.48	2227.79	2393.39	2426.33	2376.44	2518.39	2494.23	2460.6	2723.34	2419.16
AT4G04940	1003.49	1119.02	1115.61	945.641	892.174	820.785	1098.02	1198.82	1273.15	1133.16	1374.69	1307.04	1301.8	1369.82	1146.44	1158.23	1190.41	1221.12	1179.98	1139.29	1384.56	1120.46	994.161	1374.6	990.781	911.297	915.566	1285.34	1154.53	1316.84	1056.91	1217.06	973.474	1451.26	1173.36	1379.47	1568.54	1488.35	1276.19	1788.96	2144.61	1878.75	1815.03	1774	1676.39
AT4G24020	3361.1	4917.63	3906.94	3726.21	2877.45	3935.09	5741.02	4564.15	5274.65	5100.93	5516.48	4106.76	7036.85	7424.07	6428.77	6081.01	6527	7027.03	6035.61	5682.3	5012.29	6804.69	5967.17	4961.48	3736.55	3754.65	4884.53	7802.87	6041.18	7105.31	7758.36	6504.24	7706.42	6083.02	4124.56	4891.99	5049.86	4464	4050.57	4881.51	4697.61	4876.13	3398.39	3701.16	3582.02
AT2G38230	232.208	262.259	147.83	392.584	186.335	284.85	100.752	91.9047	101.936	86.3794	94.2589	192.085	85.209	55.7797	84.2818	80.1433	48.5881	39.9597	105.019	127.601	76.9198	58.8502	92.3778	119.009	347.586	177.988	87.3701	78.9372	270.577	102.18	98.8754	108.155	106.52	155.492	101.132	112.532	79.0225	159.278	219.143	186.985	607.967	235.421	626.678	882.584	720.601
AT3G46130	2281.67	2077.15	2153.64	2730.9	2047.11	2506.51	2154.05	1851.61	2168.73	1482.09	1353.22	2009.92	1781.11	2235.48	1477.47	1719.24	1508.93	1540.8	1708.04	1752.99	1656.66	1030.45	1132.73	1510.22	2240.63	1367.84	2100.52	3182.81	3129.94	2880.19	2774.27	3178.78	3347.98	2660.63	3139.68	2951.13	2795.02	3244.63	2760.06	2345.94	2511.47	2635.79	2561.16	2644.81	2482.51
AT2G44340	6.69337	25.6127	9.182	6.68635	23.1845	5.19484	32.6513	9.46078	16.6425	11.3657	12.1323	24.6814	27.2195	38.6167	36.556	23.0549	21.5947	30.5574	66.3798	45.5718	42.3059	62.3119	34.0918	12.9157	11.3696	18.6887	30.9436	28.2982	26.4473	14.0497	44.1579	13.6748	59.1777	94.2373	58.6104	77.1289	140.725	109.701	133.205	385.906	234.189	198.492	123.891	117.809	85.9178
AT5G22570	1011.47	528.847	829.135	563.564	298.822	1100.44	1204.37	1743.49	926.782	1186.58	580.485	573.037	575.161	461.255	956.548	328.258	704.528	799.193	862.938	532.684	565.36	244.632	645.545	526.776	989.969	832.093	1344.23	1374.7	1242.01	2665.61	4680.74	4844.62	3880.58	4801.39	3802.78	5407.87	3406.63	5331.07	2338.96	2601.88	3481.68	3748.27	1810.59	2310.03	2388.67
AT1G54095	107.609	122.652	162.521	106.026	151.129	140.261	141.8	78.3893	170.586	80.6966	89.5926	85.8482	94.6767	123.359	160.44	120.764	53.9868	123.405	76.2873	77.9784	102.88	87.6983	75.8818	87.6423	92.5812	177.988	80.9994	145.959	102.738	75.3574	116.155	167.827	62.1366	105.232	120.668	101.153	113.663	88.605	169.012	330.208	119.978	283.12	307.783	396.623	422.066
AT2G39705	846.711	1009.72	761.647	1214.05	893.891	939.4	607.313	605.49	552.325	694.445	578.619	588.06	442.614	479.491	590.988	453.413	267.235	458.361	888.697	661.297	783.62	679.662	492.682	714.054	873.025	1051.91	715.343	338.09	579.807	448.313	355.183	417.704	420.162	386.373	450.496	383.116	444.908	449.354	721.883	692.243	1078.65	881.673	1292.25	1518.75	1498.22
AT3G49570	142.878	72.8698	126.253	108.892	51.5211	106.494	138.068	94.6078	112.337	134.115	107.324	173.843	223.674	194.156	110.683	148.21	159.261	164.54	65.3891	60.7624	88.4578	61.158	82.4802	69.1913	144.557	142.39	244.818	157.874	117.996	131.556	395.502	302.089	510.408	581.13	606.79	847.153	1052.19	817.487	753.394	818.226	318.404	815.509	323.339	415.276	396.726
AT1G15330	48.9131	82.2491	17.9049	72.5946	16.315	60.6065	0.932893	16.2185	15.6024	7.956	2.79977	19.3158	28.403	23.5991	18.278	19.7614	8.09802	1.17528	22.7871	21.2668	22.1144	11.5392	19.7952	14.7608	90.957	53.3963	6.37074	44.6814	51.8775	20.4359	26.8787	47.2403	20.7122	34.5537	35.6259	36.6678	22.7325	46.4121	44.4015	104.765	220.345	67.7027	200.004	245.435	213.409
AT1G13448	35.7838	73.5913	27.546	58.2667	23.1845	75.3252	41.0473	43.2493	61.3694	37.5069	23.3314	27.9007	34.3203	47.1982	13.2008	38.4249	35.0914	27.0315	36.6575	15.1906	33.6524	17.3089	40.6902	23.9863	70.6541	72.975	67.3478	114.682	160.718	148.16	164.152	172.8	230.793	223.028	243.635	280.699	231.655	251.047	272.138	127.309	263.029	241.575	177.781	255.252	160.749
AT5G01220	807.838	865.78	823.626	662.904	893.032	813.858	1334.97	1075.83	1009.99	1055.87	1159.1	981.889	1312.46	1111.3	1415.53	1248.26	1117.53	1565.48	1391	1080.56	1151.87	1644.34	1575.92	1336.78	863.279	766.237	1044.8	738.733	688.648	830.209	1261.38	781.951	1013.42	964.362	689.534	917.96	620.273	606.522	568.626	584.826	597.584	721.649	602.233	501.669	566.582
AT2G24720	663.158	1294.7	747.415	530.132	780.545	1075.33	1554.2	933.914	1064.08	710.357	811.933	652.446	1447.37	1337.64	1608.46	1405.25	1797.76	2376.43	1478.19	1044.1	1057.65	1496.64	1629.81	1189.17	755.268	738.649	1085.76	1125.97	889.037	1309.18	2030.31	1181.01	2142.23	2473.73	1371.02	2408.7	2163.92	1824.84	1071.37	6057.79	3118.28	4756.11	3983.96	3763.99	3354.75
AT2G28550	2945.34	2826.77	3525.43	3081.45	3304.22	2833.78	2362.09	1897.56	2034.55	1985.59	1677.99	1929.44	2665.15	3107.57	2100.95	2627.16	2772.22	2294.16	2441.19	2502.4	2381.63	2239.77	2090.6	2675.4	2802.61	2788.18	2975.13	2877.48	3456.46	3265.91	4236.28	4879.43	4355.48	4333.35	4431.41	4407.73	4964.35	4244.6	4337.03	3600.46	4485.34	4696.1	3833.4	3884.74	4023.49
AT5G08180	5628.09	4600.54	5565.21	5203.89	5310.11	4556.74	3935.88	5329.12	4836.74	4628.12	5164.64	5406.29	4035.59	4705.88	4610.11	4924.97	3754.78	3658.66	4052.14	4748.58	5620.91	3690.25	3413.58	5291.75	5200.79	5796.17	5138.45	4827.08	5456.29	4895.68	4912.09	5776.99	4038.88	5124.94	6663.2	6273.99	5816.27	6780.39	7417.92	5305.87	6002.38	5422.37	8649.6	8411.54	8222.37
AT1G11780	600.344	499.266	579.384	592.219	583.906	540.263	481.373	474.39	558.566	471.677	528.223	527.966	474.567	505.236	542.247	559.905	391.404	465.413	500.326	507.366	540.362	501.957	453.091	594.123	573.354	588.249	524.221	536.177	551.325	572.205	603.812	699.902	611.01	664.373	712.519	680.251	735.018	659.263	743.368	716.114	748.711	781.658	860.015	813.862	852.447
AT3G16565	409.068	442.269	357.18	377.301	326.3	442.427	470.178	398.704	464.951	426.214	415.299	459.288	434.329	454.819	461.011	520.382	307.725	444.258	429.983	454.705	414.405	414.259	483.884	445.592	386.567	387.123	409.547	440.857	422.14	466.194	429.1	457.485	461.586	513.594	532.091	523.465	600.788	517.917	628.783	685.613	564.129	704.723	723.902	731.396	765.737
AT5G19090	2541.94	2846.25	2657.73	2163.51	2170.76	2422.53	2461.9	2635.5	2905.16	2757.32	2987.35	2727.83	2804.8	2767.53	2690.93	2375.75	2599.46	2922.93	2588.81	2452.78	2480.66	2423.24	2209.37	2748.28	3009.7	2697.4	2847.72	2397.9	2386.36	2333.52	2241.5	2128.3	1945.47	2238.14	1751.42	2250.65	2344.7	2500.98	1959.4	2749.08	2937.16	3309.74	2860.05	3160.22	2831.33
AT1G49230	185.87	406.556	149.208	191.038	169.161	361.041	356.365	302.745	361.975	237.543	221.182	233.936	176.335	261.736	257.923	271.17	321.221	212.726	157.528	209.63	255.758	424.644	287.031	289.681	350.022	613.168	534.232	1571.3	1407.81	1208.27	1266.18	1454.5	1328.54	812.012	1006.72	848.418	818.37	855.46	1482.44	688.265	724.485	707.801	662.234	524.249	728.916
AT4G38150	426.574	387.797	421.913	383.032	341.757	361.041	385.285	398.704	408.783	447.809	399.434	415.291	302.965	450.529	354.39	391.933	326.62	325.554	351.714	360.524	381.714	312.714	311.225	354.259	371.137	378.224	343.11	457.24	382.469	367.846	428.14	467.43	301.806	394.226	444.75	421.048	509.858	480.999	535.683	407.124	542.21	441.606	622.233	589.044	597.069
AT4G27950	948.656	1176.74	1015.07	858.718	844.946	1030.31	671.683	739.292	704.188	617.158	631.814	912.137	674.571	735.863	670.193	773.986	855.691	592.343	697.484	712.945	966.305	588.502	582.86	873.655	1217.36	1191.63	1235.01	1307.68	1483.09	1477.77	1275.78	1372.46	961.638	1419.84	1418.14	1527.4	1680.04	1633.92	1711.61	1765.09	2959.08	1889.52	2283.37	2427.84	2385.9
AT1G76670	2994	2868.26	2946.05	2464.4	2644.75	2610.41	3247.4	3684.3	3614.55	3929.13	3628.5	3216.09	3661.62	3411.15	3602.79	3577.9	3438.96	3597.55	3897.59	3971.83	4343.08	3401.77	3727	4002.95	2845.65	3061.39	3458.4	3397.28	3404.59	3494.54	3534.56	2900.31	3012.15	3219.78	2892.6	3345.62	2858.88	2980.93	2475.03	2192.1	2774.5	2461.92	2577.27	2470.06	2492.41
AT3G06370	962.815	1118.66	1100.92	975.251	1096.54	1135.94	981.404	752.808	886.216	759.23	712.074	682.493	984.638	1028.71	1106.83	1031.98	1025.75	1274.01	1154.22	874.978	938.421	948.526	983.164	743.576	783.692	1093.73	951.06	889.161	1124.01	1300.23	1801.84	1685.73	1824.15	2106.2	2407.62	2071.1	2412.89	1954.58	2215.78	2597.9	1442.05	2064.93	1483.92	1404.87	1676.78
AT5G40855	2.0595	2.52519	0	4.77596	2.57606	1.73161	41.9802	1.35154	11.4418	3.40971	0.933256	3.21931	7.10075	1.07269	4.06177	7.68497	10.7974	0	0	1.01271	3.84599	1.15392	0	1.8451	9.74539	35.5975	37.3143	528.73	683.562	379.341	104.635	213.825	294.409	117.797	453.943	118.854	219.748	149.785	114.585	38.458	42.6846	60.0092	23.8893	41.233	30.8829
AT2G42620	1201.72	1636.32	1369.5	1559.83	1219.33	1290.05	1022.45	946.078	1075.52	1110.43	1127.37	1105.3	1276.95	1588.65	1056.06	1143.96	1500.83	1326.9	1642.65	1396.52	1496.09	1418.17	1329.58	1322.02	1435.01	1099.07	1076.65	1212.36	1245.06	1215.94	1215.3	1393.59	1312.27	1316.18	1029.7	1135.44	1393.18	1468.31	1397.93	2335.33	3301.71	2560.39	2034.48	2849.01	2279.79
AT5G50120	432.752	769.823	465.987	492.879	402.723	458.877	516.823	597.381	702.108	625.114	509.558	737.221	576.344	473.055	473.197	416.086	296.927	479.516	393.325	487.112	471.134	578.116	438.794	511.093	576.602	465.438	618.871	571.922	507.585	491.739	290.866	304.576	397.97	394.226	389.587	426.105	647.335	533.74	454.042	789.051	722.177	698.568	835.57	843.314	758.215
AT4G36540	142.62	102.09	143.698	122.265	235.28	135.932	124.075	120.287	110.257	118.203	91.4591	107.31	94.6767	87.9603	142.162	83.4368	305.025	117.528	108.982	96.2071	139.417	83.0826	95.677	76.5717	104.763	190.447	106.482	177.236	221.751	289.934	417.581	407.758	440.874	398.938	512.554	373	329.08	355.475	319.405	287.772	228.42	250.808	241.115	211.074	241.124
AT4G19970	1326.83	1704.5	1502.18	1514.94	1510.43	1395.68	2776.29	1531.29	2278.99	1979.91	2098.89	1484.1	2166.91	2273.02	2705.14	3337.47	2596.76	3496.47	2491.72	2527.72	1752.81	3015.2	3608.23	2481.66	1578.75	1628.59	2288	1361.29	932.777	1324.5	1871.91	1245.65	2009.08	1121.42	1118.19	1156.93	989.405	762.636	941.026	1205.46	489.143	1281.73	973.906	863.93	915.401
AT5G07900	216.505	257.569	215.318	240.708	242.149	205.196	174.451	220.301	206.992	188.671	195.984	200.67	157.4	171.63	185.826	194.32	180.856	148.086	161.491	181.274	202.876	169.627	160.561	224.18	195.72	210.915	221.156	333.621	313.299	333.361	411.821	320.737	341.751	364.384	333.275	385.644	452.485	370.242	445.448	367.34	552.593	361.594	367.229	442.764	371.387
AT1G30260	108.639	175.32	103.298	118.444	68.6948	136.797	124.075	109.475	144.582	105.701	84.9263	96.5792	163.317	146.958	119.822	119.666	153.862	143.385	191.214	104.309	122.11	85.3904	107.774	119.932	188.411	133.491	167.459	195.109	246.164	159.656	290.866	272.253	300.327	321.978	387.288	284.492	313.925	320.666	396.749	355.405	441.843	343.129	376.673	403.495	445.426
AT5G17880	739.875	914.48	732.724	646.665	588.199	722.948	836.805	619.005	786.36	719.45	723.273	579.475	944.4	741.227	799.154	761.91	1036.55	928.475	843.123	826.368	822.08	826.21	861.093	784.168	910.382	661.224	715.343	957.672	860.556	1058.84	1338.18	1141.23	1318.18	1679	1251.5	1510.97	1717.93	1362.83	1347.8	1672.26	1755.84	1687.95	996.684	1033.77	1010.03
AT2G43745	15.1888	11.5437	17.4458	17.1935	11.1629	18.1819	5.59736	2.70308	2.08032	3.40971	2.79977	6.43861	3.55038	4.29075	4.06177	5.48926	5.39868	1.17528	4.95372	5.06353	16.3455	2.30785	5.49868	2.76765	12.9939	13.3491	7.28084	19.362	42.7226	21.7131	33.5984	28.5928	28.1094	51.8305	57.4612	48.0475	56.29	61.1796	81.6415	46.4148	27.6873	33.8513	68.8901	53.0139	57.4105
AT3G44540	3727.43	3251.36	4655.28	2785.34	4073.6	3653.7	7863.36	5106.12	6886.89	7292.24	5915.91	3846	7358.75	5803.24	7254.33	7231.56	6351.55	9686.7	9278.32	8495.59	6907.4	6115.8	6547.83	6662.66	3716.24	4000.27	5278.61	3836.65	3029.24	3979.89	5886.45	3692.2	5198.76	3529.19	2634.02	2751.35	2244.02	2167.66	1777.49	1855.27	1117.88	2038.77	1335.58	1085.8	1188.99
AT2G28305	86.4989	140.689	106.97	71.6394	129.661	122.079	152.062	106.772	108.177	172.759	148.388	86.9213	112.429	212.392	243.706	180.048	237.542	237.407	355.677	267.355	276.911	181.166	375.01	201.116	133.187	97.0033	162.909	80.4266	84.428	117.506	130.554	116.858	121.314	72.2486	72.4011	58.1628	61.7025	63.2893	63.0215	74.2636	19.6118	36.9287	41.6674	35.3426	45.1365
AT5G53750	522.855	422.789	495.828	559.743	553.852	467.536	377.822	364.916	400.461	355.747	304.241	533.332	346.753	411.912	342.205	297.518	307.725	325.554	249.667	275.456	424.982	300.02	318.923	326.583	524.627	444.079	386.795	829.585	938.88	625.85	602.852	834.164	738.242	711.492	806.755	647.377	778.318	526.356	750.529	254.618	287.256	407.755	283.894	266.051	343.671
AT4G04745	256.408	349.919	363.148	265.543	443.94	311.69	352.634	363.564	296.445	339.835	340.638	300.469	501.786	479.491	372.668	407.303	361.712	366.689	451.779	235.961	506.709	311.56	256.238	222.335	251.756	510.825	382.244	351.494	500.465	389.559	719.007	483.592	643.558	788.452	1325.05	973.594	1677.88	1088.58	1377.88	1861.9	1076.34	1434.07	807.237	664.637	764.55
AT1G15100	2852.4	4377.24	3530.02	3292.55	2955.59	3361.93	2763.23	2754.44	2780.35	2883.48	2567.39	4114.27	3491.2	3201.97	2343.64	3479.1	2426.71	2489.25	3630.09	2794.06	3208.52	2396.7	1878.35	2202.13	3496.16	3316.8	2961.48	2053.86	2285.66	1791.97	2074.46	2278.72	2015	2406.19	2779.97	2651.46	3748.7	2806.88	4143.67	4519.47	4694.15	5782.42	3722.29	4368.74	4514.84
AT5G66520	82.6374	52.3075	79.4243	81.1914	79.8577	67.5329	47.5776	48.6554	53.0481	38.6434	27.9977	39.7048	35.5038	33.2533	34.5251	50.5012	134.967	24.681	21.7964	26.3304	39.4214	31.156	25.2939	37.8246	30.8604	53.3963	41.8648	117.661	111.893	151.992	150.713	232.472	150.903	171.198	226.397	188.397	207.84	158.223	118.882	72.9375	86.5228	101.554	105.002	76.5757	93.0446
AT1G54220	900.516	788.942	940.237	867.315	848.381	912.56	885.316	789.299	799.882	858.111	839.93	706.101	803.568	807.733	877.343	732.268	1093.23	961.383	862.938	774.72	792.274	936.987	872.09	816.457	693.547	780.476	847.308	786.393	847.332	763.792	1198.98	1062.91	1082.95	1226.66	1362.98	1258.09	1132.3	1278.44	1260.43	1343.38	1069.42	1192.49	1122.24	1015.12	1056.35
AT4G33960	25.4863	36.0742	37.1871	21.0142	36.0648	26.84	37.3157	4.05462	44.7268	26.1411	20.5316	37.5586	44.9714	31.1079	34.5251	40.6206	40.4901	58.7642	42.602	29.3685	33.6524	32.3099	29.6929	23.9863	27.6119	74.7548	70.0781	104.257	128.168	136.665	296.626	216.311	263.341	204.181	406.825	292.078	234.903	183.539	217.711	167.093	130.361	126.173	166.67	201.257	155.998
AT5G11910	750.172	661.961	697.373	785.168	629.416	773.165	583.058	574.404	552.325	542.145	417.165	588.06	530.189	549.216	582.865	508.306	434.594	510.073	601.382	589.395	581.706	478.879	527.873	512.938	795.874	647.875	672.568	630.008	691.7	659.058	532.775	716.064	653.914	643.955	730.906	715.655	662.49	718.333	794.931	676.33	881.379	661.64	1058.35	982.721	1110.6
AT3G57920	85.7266	88.0209	107.429	83.1017	67.8361	138.529	72.7657	64.8739	58.2489	54.5554	42.9298	80.4827	82.8421	80.4515	56.8648	51.5991	56.6861	76.3935	32.6945	49.6226	88.4578	57.6962	58.286	74.7266	93.3933	136.161	93.7408	254.684	274.645	236.29	280.307	350.573	273.697	287.424	416.019	417.255	309.595	311.172	170.445	190.964	148.819	164.641	219.448	175.731	171.044
AT3G14280	4043.57	4172.34	4332.53	3838.92	5187.32	4543.75	4739.1	4153.28	4168.96	4251.91	3923.41	3654.99	4065.18	4659.75	3857.67	4561.58	3360.68	4950.3	6246.64	4877.19	5465.15	4238.36	3498.26	4003.87	4491.81	4571.61	4852.68	3063.66	3774.85	3419.18	3524.96	3102.94	3451.54	2465.88	2984.53	2379.62	2418.31	2618.07	2363.31	2680.12	2587.61	2389.6	2571.71	2593.75	2221.98
AT3G15590	2147.8	2409.03	2039.78	2120.53	2032.51	2038.11	2110.2	2189.49	2135.45	2124.25	2153.95	2496.04	2162.18	2147.52	1824.75	1956.37	1530.53	1875.75	1912.14	2094.28	2066.26	1816.28	1812.36	1829.42	2458.27	1981.89	1874.82	2347.26	2192.08	2126.61	1886.31	1982.85	1791.61	2082.65	2137.56	2050.87	2184.49	2343.81	2412.01	2226.58	2789.5	2378.83	2578.93	2759.67	2694.33
AT2G45770	896.911	1016.57	912.691	981.938	935.967	1200.01	650.227	612.247	656.341	571.695	383.568	664.25	616.582	500.945	617.39	523.676	491.28	554.734	574.631	652.183	637.473	438.491	682.936	625.489	1035.45	845.442	688.039	726.818	871.745	729.306	652.77	748.386	890.625	870.125	884.902	1009	871.413	975.71	852.223	1206.78	1150.18	1155.56	1270.02	1258.59	1296.69
AT5G48410	916.734	1258.99	924.628	1031.61	1146.34	1070.14	1681.07	935.265	1322.04	1263.87	1379.35	878.871	1493.52	1454.56	1609.48	1958.57	1792.36	1828.74	1639.68	1546.4	1154.76	1714.73	1738.68	1162.41	1006.21	989.612	1200.43	953.204	725.267	753.574	870.679	811.787	1011.94	724.057	586.104	685.309	596.458	544.288	558.6	686.939	507.601	673.949	512.231	480.07	547.182
AT3G28690	4248.49	5739.4	5024.39	5120.79	5061.09	5301.33	5416.38	4388.45	5458.76	4975.91	4306.04	4772.09	6322.04	6648.51	5161.5	4982.06	5574.14	5624.91	5050.81	4564.27	4748.84	3907.19	3858.97	3924.53	5104.96	5137.62	5234.01	7992.02	7872.15	7824.4	9217.49	8886.15	9496.55	9158.3	7688.31	8504.41	9739.25	8097.86	8151.26	7139.92	7942.8	8353.59	4872.31	5702.92	5454
AT5G06330	682.724	1092.69	786.439	611.323	572.743	847.625	1353.63	1209.63	1222.19	1384.34	1190.83	1092.42	1300.62	1025.49	1155.57	1532.6	1131.02	1467.93	1442.52	1438.04	1200.91	1350.09	1634.21	1410.58	1012.71	904.178	1225	1021.72	925.657	966.874	1004.11	733.468	1097.75	735.051	636.67	694.16	658.16	528.466	534.251	665.721	464.916	624.711	595.566	564.5	591.922
AT5G60990	1279.21	1322.48	1325.42	1312.43	1440.01	1157.58	1013.12	1281.26	1183.7	1162.71	1244.03	1338.16	1035.53	1200.34	1063.17	986.97	963.664	974.311	1174.03	1169.68	1313.41	1107.77	902.883	1186.4	1340.8	1465.73	1112.15	1260.02	1368.14	1154.63	1217.22	1311.54	1013.42	1336.6	1388.26	1331.42	1599.94	1409.24	1413.69	1702.76	1803.14	1535.62	1750.03	1880.03	1693.41
AT5G38450	64.8742	75.0342	60.1421	74.505	42.9343	87.4465	122.209	125.693	97.775	126.159	118.524	95.5061	153.85	139.449	101.544	95.5132	172.758	131.632	140.686	96.2071	131.725	173.089	173.758	111.629	64.1572	93.4435	59.1568	236.812	261.422	199.25	256.308	314.521	223.396	326.689	274.664	256.675	466.558	344.927	349.483	285.119	302.253	286.198	240.004	189.476	228.85
AT3G45730	358.868	452.37	360.394	396.405	341.757	476.194	633.434	401.407	511.758	592.154	611.283	473.238	521.905	468.764	399.069	611.504	342.816	535.93	567.696	406.095	333.64	423.49	473.986	406.845	656.19	434.29	566.995	367.877	419.089	538.997	602.852	445.053	576.983	468.045	451.645	302.193	309.595	422.983	687.508	819.552	768.323	733.959	1023.35	1559	1082.09
AT2G38820	84.6969	74.3128	80.8016	105.071	118.499	119.481	137.135	109.475	125.859	102.291	103.591	106.237	105.328	136.231	107.637	118.568	94.4769	81.0946	81.241	94.1817	134.61	99.2375	101.176	119.932	92.5812	79.2045	98.2914	212.982	232.94	291.212	320.625	323.223	451.23	273.288	287.306	352.77	189.438	244.719	319.405	234.726	268.798	316.972	258.338	319.065	344.859
AT1G22150	52.2598	34.2704	34.4325	32.4765	71.2709	27.7058	61.5709	74.3347	127.94	56.8286	68.1277	64.3861	49.7053	46.1255	98.498	90.0239	70.1828	85.7958	45.5742	23.2922	68.2663	118.854	31.8923	68.2687	19.4908	55.1762	75.5387	84.8947	85.4452	70.2484	89.2758	48.4835	96.1638	153.921	114.922	193.454	187.273	148.73	146.095	440.277	219.191	309.278	248.893	299.43	217.764
AT2G48030	1295.42	1587.98	1410.36	1283.78	1155.79	1339.4	1432.92	1416.41	1471.83	1518.46	1538.94	1425.08	1446.19	1456.71	1488.64	1407.45	1284.89	1293.99	1482.15	1371.2	1157.64	1393.94	1383.47	1318.32	1491.04	1424.79	1493.48	1280.87	1407.81	1313.01	1109.71	1070.37	1164.32	1075.88	892.947	1070.95	955.848	1017.9	852.223	1047.65	959.827	1032.47	1048.91	948.36	920.152
AT5G09800	540.618	721.122	587.648	653.352	571.884	627.71	1587.78	1046.09	1254.43	1168.4	1580.94	980.816	1789.39	1723.81	1393.19	1512.84	1587.21	1384.49	1157.19	1170.69	1177.83	1324.71	1373.57	894.874	1147.52	1305.54	2245.23	3680.26	3412.72	3612.05	4869.85	3510.7	3990.06	3489.92	2597.25	3088.95	3449.93	2802.66	2969.17	2392.35	2022.33	2415.75	1515.58	1378.36	1427.34
AT2G19490	598.284	589.091	598.667	616.099	598.503	534.203	513.091	448.711	523.2	494.409	459.162	482.896	456.815	528.835	550.37	481.957	569.561	523.002	473.576	515.468	490.364	443.107	479.485	631.947	534.372	560.661	454.142	576.391	585.91	613.077	527.015	555.695	492.655	534.012	633.222	590.478	619.19	631.838	716.154	624.61	725.638	709.339	795.014	780.483	798.6
AT5G50010	275.973	252.158	267.655	254.081	273.921	299.569	195.908	255.441	193.47	235.27	202.517	172.769	194.087	217.755	204.104	219.571	188.954	222.129	384.409	339.257	421.136	341.562	366.212	397.619	215.211	223.375	255.74	186.173	157.667	153.269	139.194	150.423	133.15	160.203	140.205	155.522	146.138	164.552	71.6154	167.093	168.431	112.325	232.226	215.983	232.81
AT1G27200	837.186	1337.99	867.699	721.17	669.774	1009.53	1088.69	1093.4	1081.77	961.539	1043.38	1133.2	1043.81	966.491	1044.89	996.85	1257.89	1296.34	1225.55	1104.86	1069.19	1134.31	1048.05	1033.26	1334.31	976.263	1266.87	996.396	892.089	923.447	576.933	609.151	730.845	587.413	422.914	577.834	573.725	501.04	466.932	539.738	633.347	620.095	523.898	525.23	541.243
AT1G67910	55.6065	145.018	60.1421	75.4602	10.3042	94.3729	55.9736	39.1947	35.3654	42.0531	12.1323	27.9007	52.0722	37.544	30.4633	36.2291	59.3855	27.0315	63.4076	25.3177	66.3433	41.5413	27.4934	57.1981	86.8964	143.28	100.112	272.557	311.265	228.627	244.789	271.01	323.998	284.283	360.856	275.641	292.275	292.186	199.091	269.206	432.614	306.201	378.34	479.089	361.092
AT5G14940	516.162	356.773	480.219	498.61	463.69	506.497	721.126	697.394	665.702	746.727	670.078	673.908	737.295	697.247	586.926	561.003	526.371	800.369	769.808	632.942	639.396	649.66	530.073	479.726	429.609	405.812	529.681	433.41	419.089	420.213	472.298	343.114	539.997	430.351	475.779	481.739	548.828	551.672	418.234	987.972	930.986	767.81	698.346	834.478	671.505
AT1G25422	4.119	4.68964	8.7229	1.91038	3.43474	8.65807	6.53025	5.40616	9.36143	4.54629	6.53279	16.0965	14.2015	9.65418	9.13899	9.88068	24.2941	35.2585	11.8889	8.10165	15.384	19.6167	14.2966	11.0706	4.8727	4.44969	18.2021	29.7876	23.3957	10.218	52.7975	54.6993	48.8216	81.6724	79.2964	103.681	136.395	126.579	61.5892	144.549	83.0619	166.179	153.892	106.028	127.887
AT1G47500	2537.04	2313.8	2700.89	2448.16	2360.53	2122.96	1989.86	2261.13	2184.33	2098.11	2239.81	2433.8	1933.77	2163.61	2161.88	2335.13	2326.83	2160.17	1882.41	2251.25	2639.31	2062.06	2133.49	2642.18	2303.97	2337.87	2061.39	2341.31	2328.38	2265.83	2274.13	2594.49	2083.06	2502	2904.09	2875.26	2813.42	3416.57	3062.27	3009	3225.57	3220.49	3683.95	3718.83	3370.59
AT3G49780	189.989	241.336	147.83	209.187	139.966	180.088	298.526	268.956	272.522	361.43	272.511	206.036	255.627	261.736	531.077	358.998	283.431	313.801	422.057	303.812	337.486	482.34	511.377	389.316	164.047	293.68	245.728	247.237	238.026	209.468	538.535	428.892	452.71	523.017	379.244	462.773	476.3	459.902	777.743	652.459	940.215	1003.23	990.573	1078.93	1179.89
AT1G78000	372.512	445.516	323.666	493.834	704.122	496.973	407.674	308.151	314.128	335.289	614.082	433.533	497.053	787.352	587.942	680.669	877.285	775.688	446.826	339.257	1080.72	1518.56	632.348	407.767	432.858	871.25	504.198	1002.35	1158.6	1134.19	1935.27	1888.37	2130.4	2597.81	3016.71	2923.31	4702.38	2650.77	5816.6	21072.3	6317.32	13971.4	10040.7	8852.34	10009.6
AT4G35930	569.709	545.441	594.994	555.922	463.69	468.401	426.332	518.991	505.517	485.316	546.888	510.797	468.65	433.366	424.455	485.251	577.659	552.384	534.011	508.379	524.978	432.722	435.495	530.467	552.239	467.218	595.209	415.537	441.467	426.6	353.264	438.838	349.149	483.752	466.585	536.109	529.343	585.426	542.845	491.997	689.876	566.241	794.459	827.606	724.56
AT4G00940	651.316	743.128	724.919	819.555	615.677	761.044	848	774.432	930.943	858.111	769.003	814.485	820.137	1048.02	910.853	843.151	785.508	1010.74	958.049	777.759	837.464	717.741	837.998	564.601	601.778	658.555	888.263	1121.5	1038.57	1342.38	1514.81	1509.2	1781.25	1459.11	1483.65	1473.04	1755.82	1717.25	1638.56	1363.27	1360.14	1367.9	877.793	943.451	743.565
AT5G13820	1535.36	1987.69	1560.48	1582.75	1426.28	1552.39	2208.16	1736.73	1937.82	1844.66	1874.91	1733.06	2003.6	1758.13	1898.88	1936.61	1789.66	2267.12	2068.67	2136.81	1697.04	2322.85	2391.92	1909.68	1866.24	1529.8	1781.99	1799.17	1404.76	1647.64	1621.36	1398.56	1723.55	1308.33	1096.36	1150.61	1004.56	1057.99	982.563	1082.13	1070.58	1089.4	1051.13	1081.88	1059.52
AT5G03390	169.136	235.204	134.975	214.918	174.313	182.685	226.693	159.482	302.686	320.513	347.171	228.571	243.792	266.026	323.927	293.127	205.15	256.212	257.593	277.482	193.261	433.876	449.792	187.278	162.423	210.026	247.549	306.813	257.353	272.053	371.503	367.977	362.464	442.916	410.273	354.034	444.908	357.584	580.085	712.135	796.01	704.723	598.344	891.419	696.053
AT2G01150	1688.53	1617.2	1689.03	1460.49	1689.89	1920.36	1845.26	1957.03	1935.74	2060.6	1903.84	2420.92	2213.07	2094.96	2172.03	2244.01	1800.46	2163.7	3071.31	2044.65	2348.94	1400.86	1626.51	1664.28	1938.52	1540.48	1985.85	859.373	1119.94	1048.62	947.476	919.943	1109.58	1410.42	1420.44	1512.23	1726.59	2109.64	1965.13	2287.59	2188.45	2171.1	1406.14	1598.27	1464.96
AT1G74400	57.4085	88.3817	52.3374	104.116	78.1403	111.689	69.967	47.3039	56.1686	56.8286	36.397	106.237	54.4391	34.326	40.6177	50.5012	48.5881	49.362	37.6483	34.432	39.4214	58.8502	32.9921	53.5079	98.266	48.0567	49.1457	233.833	208.527	164.764	56.6374	96.967	105.04	50.2599	81.5949	51.8407	73.61	99.1532	67.3185	35.8057	47.2992	20.0031	44.4452	40.2513	51.0756
AT1G12310	3941.11	4282	4153.02	3827.46	3676.89	4217.34	4664.47	5076.38	5193.52	5984.05	5765.66	5994.35	5421.42	5884.76	5545.34	5454.13	4329.74	5006.71	6163.42	5978.01	6082.43	5612.69	5506.38	5995.66	5097.65	5551.44	5193.06	5010.28	5028.05	5140.91	6104.36	5321.99	5070.05	5415.51	5753.01	5367.41	5490.44	5663.34	5998.5	5315.16	5525.93	5214.64	5393.99	5636.16	5049.35
AT2G34355	128.976	200.933	162.981	125.13	119.357	145.455	257.479	194.622	247.558	206.856	211.849	204.963	243.792	267.099	235.583	285.442	386.006	265.614	219.945	166.084	264.412	222.707	238.643	256.469	139.684	145.06	203.864	287.451	388.572	424.045	667.169	622.826	676.106	741.334	663.102	642.319	866	653.989	731.909	1013.17	524.905	764.732	563.343	483.997	506.4
AT5G52820	2592.39	2688.61	2532.86	2710.84	2282.38	2477.94	2082.22	2284.1	2229.06	2273.14	2345.27	2722.46	2372.83	2370.64	1900.91	1895.99	2102.79	1839.32	2108.3	1932.24	2267.21	1727.43	1831.06	2105.26	2753.07	2517.64	2213.38	2585.57	2751.54	2387.17	2243.42	2339.64	2028.32	2410.91	2412.22	2334.1	2760.38	2652.88	2810.19	2658.9	3352.47	2529.62	2998.39	3190.65	2989.31
AT2G40260	573.57	810.226	718.033	600.816	648.307	612.991	952.484	790.651	755.156	878.57	877.261	653.519	829.605	850.641	858.05	1117.61	831.397	1188.21	1200.78	1178.79	1107.64	1023.53	1138.23	972.368	695.983	537.523	750.837	625.54	524.878	561.987	629.731	632.772	631.722	629.82	458.54	558.868	518.518	473.615	388.155	602.066	476.452	583.166	544.454	434.91	438.695
AT4G39795	1291.56	1229.41	1533.85	953.282	1958.66	1248.49	1626.03	1373.16	1518.63	1486.64	1504.41	1296.31	1182.28	1469.58	1540.43	2070.55	1233.6	1778.21	1857.64	1713.5	2301.82	1970.9	1264.7	2124.63	1400.9	1655.29	1813.84	959.162	1048.74	1143.13	1202.82	763.304	1006.02	639.243	672.296	625.882	473.053	699.347	438.286	499.953	429.153	444.683	630.011	510.504	527.385
AT5G38200	751.459	893.557	325.502	969.52	334.028	854.551	440.326	500.07	604.333	689.899	1118.97	678.201	447.347	661.848	652.93	405.108	356.313	276.192	227.871	380.778	257.681	754.667	700.532	304.442	821.049	940.665	678.028	640.434	661.183	619.463	428.14	790.654	442.354	460.192	669.997	489.326	482.795	619.18	1392.2	1242.59	1037.12	1057.08	2003.92	1683.68	2223.57
AT3G22660	2809.16	3421.27	3181.56	2952.5	2487.61	2772.31	2047.7	2605.77	2390.29	2326.56	2435.8	2975.71	2116.02	2261.22	2046.12	1883.92	1673.59	1809.94	2074.62	2090.23	2251.83	1921.28	1867.35	2577.61	3568.44	3590.9	2620.19	2923.66	3126.89	2563.43	2324.05	2882.9	2139.28	2445.46	3120.14	2700.78	3164.15	3536.82	4023.35	3260.97	3853.15	3326.66	4045.63	4989.2	4091.19
AT3G20040	137.214	129.506	132.68	144.234	195.78	96.9703	86.7591	131.099	120.658	112.521	88.6593	108.383	111.245	109.414	125.915	91.1218	51.2875	94.0228	114.926	74.9403	135.571	117.7	100.076	103.326	139.684	141.5	101.022	96.8098	125.116	116.229	92.1557	72.1036	121.314	153.921	196.517	156.787	226.243	151.894	246.357	220.139	224.959	263.117	233.337	242.49	256.962
AT3G12560	2438.96	2064.16	2705.48	2184.53	2289.25	2297.85	2286.52	2138.14	2264.43	2549.33	2184.75	2056.06	2133.78	2282.68	2319.27	2465.78	2332.23	2543.32	2371.84	2509.49	2298.94	2038.98	2332.54	2053.6	2284.48	2097.59	2340.79	1879.6	1752.64	1739.61	1606.01	1785.19	1797.52	1595.75	1610.06	1617.18	1624.83	1683.49	1220.33	1338.07	1184.79	1277.12	1267.8	1236.99	1196.51
AT5G01090	1851.49	1690.8	2007.19	1699.29	1751.72	1937.68	1743.58	1852.96	1674.66	1738.95	1917.84	2008.85	1866.31	2013.43	1890.76	1509.55	1355.07	1891.03	1951.77	1811.73	1830.69	1542.8	1498.94	1624.61	1851.62	1975.66	2078.68	1557.89	1542.08	1632.32	1514.81	1837.4	1603.72	1226.66	1441.13	1400.96	1333.64	1291.1	1347.8	1023.78	949.444	990.921	1038.35	1065.19	1108.62
AT3G52380	449.228	440.826	462.314	499.566	426.766	475.328	325.58	423.032	358.855	387.571	362.103	376.659	339.653	380.804	404.147	396.325	286.13	329.08	371.529	360.524	391.329	405.028	338.719	406.845	471.027	451.199	404.087	425.963	469.949	434.263	489.577	461.215	455.669	518.305	514.852	515.878	514.188	493.656	657.429	588.805	789.088	572.395	684.457	752.012	732.083
AT1G64700	489.131	585.844	540.82	422.195	413.886	474.462	541.078	481.148	563.766	529.642	548.754	553.721	499.42	466.619	489.444	540.144	488.58	456.01	545.9	552.938	583.629	511.189	526.773	577.517	542.493	546.422	583.377	778.946	788.334	680.771	862.04	778.222	788.543	552.859	620.581	663.814	565.065	694.072	657.429	306.338	515.676	433.913	408.341	397.604	492.939
AT3G52060	1807.21	2427.43	1934.65	1919.94	2029.93	1844.17	3265.13	2749.03	2687.77	3581.34	3353.19	2368.34	3415.46	3155.85	3310.35	3335.28	3282.4	3716.25	4595.07	3582.96	4334.43	3682.17	3068.26	3205.86	2141.55	1803.02	2343.52	2472.37	2990.58	3290.18	4953.37	3969.43	4973.89	4650.61	3816.57	4583.48	4499.95	3923.94	3867.23	6934.37	8333.88	6696.41	5188.43	6754.37	5475.78
AT1G25480	674.486	656.91	712.983	631.382	741.045	602.601	812.55	810.924	808.204	818.331	705.541	751.172	734.928	783.062	821.494	893.652	831.397	916.722	919.41	869.915	920.153	849.288	844.597	784.168	673.244	566.001	691.68	688.094	679.493	702.484	872.599	739.684	784.105	695.786	602.193	678.987	718.78	617.071	471.229	598.088	483.374	573.934	522.787	430.984	479.081
AT1G32928	70.0229	94.5143	53.2556	92.6537	93.5967	77.0568	120.343	54.0616	75.9316	43.1897	80.26	59.0206	81.6586	54.707	73.1119	99.9046	118.771	49.362	70.3428	63.8005	80.7658	90.0061	87.9788	34.1344	146.993	146.84	133.785	285.961	372.297	390.837	371.503	341.871	526.682	303.13	442.451	318.631	370.215	319.611	882.301	787.725	881.379	689.336	611.122	870.803	781.971
AT4G35320	462.1	610.375	482.973	388.763	504.907	492.644	595.186	794.705	587.69	804.693	643.013	859.555	682.856	607.141	747.367	674.082	510.175	820.349	606.335	648.132	716.316	678.508	777.513	733.428	606.651	637.196	789.061	716.392	668.304	619.463	511.656	406.515	464.545	417.786	426.362	418.519	471.97	449.354	250.654	362.035	198.426	230.805	436.674	272.923	316.748
AT4G25760	1280.75	1083.31	1255.64	1647.71	1674.44	1414.73	844.268	892.016	1045.36	945.627	770.869	902.479	821.32	1221.79	1080.43	1059.43	637.044	815.647	1025.42	1150.43	1229.76	1107.77	887.487	893.029	1032.2	1422.12	1113.97	749.159	726.285	720.366	673.889	825.462	767.831	931.379	1400.9	1003.94	1146.37	1626.53	1501.06	1969.31	2018.87	1620.25	1851.14	2040.05	2184.77
AT1G14060	1673.34	1475.79	1702.8	1820.6	1500.98	1554.12	1277.13	1439.39	1482.23	1197.95	1451.21	1722.33	1170.44	1275.42	1165.73	1383.29	993.357	921.423	1069.01	1226.39	1279.75	920.832	980.964	1124.59	1600.68	1812.8	1432.51	1611.51	1812.66	1457.34	1229.7	1479.37	1247.17	1498.37	1972.07	1599.48	1698.44	1815.35	2104.06	1544.95	1676.24	1494.07	1999.48	2033.18	2080.64
AT3G24550	4040.48	5127.22	4018.96	4251.56	3607.34	4214.75	5629.08	5594.02	5721.92	6117.03	6124.03	5351.56	6277.06	5639.12	5918.01	5350.93	5449.97	6462.89	5951.4	5639.76	5180.55	6865.85	7241.76	5766.86	5048.11	4826.14	5674.51	5500.29	4962.94	5262.25	5462.15	4435.62	4784.52	4708.73	3649.93	4473.47	4471.81	4281.52	3480.51	4396.14	4598.4	4683.79	3660.62	4048.69	3775.24
AT2G43375	291.934	204.54	305.302	328.586	325.442	212.123	185.646	167.591	150.823	190.944	118.524	202.816	170.418	232.773	226.444	245.919	218.647	204.5	139.695	204.567	206.722	107.315	160.561	160.524	198.156	238.504	192.032	172.768	166.822	232.458	205.43	192.691	184.93	304.701	443.6	437.485	357.225	364.968	547.142	294.402	288.409	340.052	520.009	380.915	510.756
AT1G11380	932.953	965.705	827.299	935.133	1052.75	903.036	647.428	702.801	628.256	604.656	530.089	780.145	647.352	577.106	572.71	668.592	496.679	525.352	615.252	647.119	662.472	548.114	467.388	594.123	774.759	1035.89	741.736	716.392	1018.22	707.593	704.607	742.17	751.557	783.741	973.392	796.577	934.198	933.517	1094.28	983.993	1172.1	884.751	1192.24	1240.92	1253.92
AT3G53650	415.246	277.771	405.385	392.584	594.21	335.933	254.68	220.301	243.397	218.222	298.642	238.229	194.087	227.41	283.309	253.604	234.843	255.037	179.325	250.138	292.295	378.487	249.64	387.471	282.616	382.674	265.751	169.789	245.146	258.003	394.542	360.518	261.861	394.226	573.463	567.719	369.133	491.547	588.678	506.584	428	478.535	1260.58	715.688	1069.82
AT4G36870	674.743	827.541	853.008	526.311	662.046	884.854	1057.9	635.224	822.766	776.278	629.015	514.016	1143.22	1105.94	774.784	860.717	1298.38	1070.68	1046.23	728.136	854.771	668.122	795.109	921.628	619.644	691.482	680.759	1021.72	1083.32	1250.42	1787.44	1548.98	1923.28	2070.08	1766.36	1732.24	1830.51	1680.33	1723.07	1835.37	1333.61	1995.69	956.684	1033.77	1006.07
AT5G58650	231.179	335.129	269.033	373.48	224.117	270.997	179.115	198.676	216.353	177.305	145.588	240.375	119.529	203.811	163.486	221.766	121.47	142.209	160.501	143.804	174.993	117.7	135.267	114.396	302.107	315.928	248.459	214.471	297.024	237.567	163.192	193.934	260.382	183.763	232.143	185.868	235.985	258.431	391.02	338.165	440.69	306.201	432.23	584.135	457.7
AT4G13620	156.264	92.7106	158.849	125.13	201.791	108.226	166.988	150.021	137.301	209.129	197.85	91.2137	177.519	228.482	221.367	210.788	218.647	243.284	185.269	219.757	246.143	234.247	263.937	209.419	103.951	137.051	187.482	303.834	433.329	388.282	872.599	755.845	576.983	562.283	495.315	558.868	621.355	440.915	484.12	377.949	396.851	313.894	409.452	320.047	378.909
AT5G06550	1062.19	1075.01	1073.84	980.027	949.706	955.85	672.616	793.354	895.577	853.565	832.464	872.432	798.835	837.769	768.691	783.867	828.697	604.096	734.141	792.949	875.924	655.429	610.353	844.134	1073.62	987.832	813.634	758.095	861.573	836.595	765.084	985.831	665.749	866.984	855.022	1009	850.845	995.751	1134.39	915.034	1221.7	986.305	1351.14	1377.38	1347.76
AT1G56020	1948.03	1595.56	1924.55	1757.55	1967.25	1884.86	1613.91	1900.26	1581.04	1515.05	1375.62	1681.55	1499.44	1589.72	1448.02	1361.34	1519.73	1480.86	1365.25	1489.69	1720.12	1230.08	1303.19	1490.84	1793.15	1817.25	1835.68	1957.05	2342.62	2356.52	2435.41	2322.23	2253.19	2659.06	2777.67	2796.87	2674.86	3084.3	2082.58	1848.63	2159.61	1946.45	1896.14	1843.71	1680.74
AT3G07390	3180.12	2697.26	2364.37	2749.04	3061.21	3022.53	4026.37	4328.98	2990.46	4814.52	4562.69	3706.5	4253.35	4304.69	4579.65	4489.12	3619.81	4543.65	5371.81	4555.15	4332.51	3872.57	5752.72	3645.92	2986.96	3286.54	4208.33	2758.33	3164.53	3976.06	5737.65	4377.19	4540.41	4215.55	4524.49	3776.79	3120.85	3747.78	4017.62	1704.09	2390.34	2032.62	1513.36	1670.92	1778.54
AT2G30550	5090.31	8108.39	4844.43	5105.5	3845.19	7855.46	6886.62	5285.87	5348.5	5588.52	4248.18	4344.99	6559.91	6275.22	7227.93	5309.22	5997.93	7593.51	10084.8	6546.13	5342.08	4693.01	7466.1	5295.44	7137.69	4657.05	5337.77	5539.01	5726.87	5714.39	7768.92	7625.58	7999.35	9711.16	6599.99	9184.66	9303.01	8433.3	7389.28	15913.6	14038.6	15991.7	12032.4	15906.1	14608
AT4G03500	620.424	600.635	648.25	655.262	680.937	635.502	650.227	502.773	582.489	579.651	531.023	548.355	701.791	620.013	617.39	765.203	537.169	545.332	650.919	466.858	640.357	590.809	506.978	537.847	530.312	576.68	607.04	765.542	818.85	788.06	819.802	916.213	908.378	923.526	1063.03	1022.91	1078.17	888.16	1115.77	838.118	902.145	817.048	818.903	757.903	813.25
AT5G43880	1963.73	2063.08	2390.53	1844.48	2248.9	1981.83	2629.83	2424.66	2433.97	2769.82	2625.25	2428.43	2721.95	2606.63	2386.29	2087.02	2977.37	2672.6	2364.91	2538.86	2267.21	2291.69	2141.19	2188.29	1926.34	1896.46	2160.59	2170.03	1817.75	1970.79	1756.72	1877.18	1921.8	1608.32	1359.53	1442.69	1467.87	1338.57	953.917	1116.61	1072.88	1163.26	987.795	876.693	951.035
AT1G66430	708.982	509.367	902.132	640.934	633.71	677.927	515.89	779.838	690.666	622.841	697.142	590.206	511.254	537.416	605.204	544.535	450.79	562.961	470.603	597.497	776.89	542.345	659.841	750.956	536.809	805.394	614.321	716.392	791.386	812.327	939.796	1049.23	961.638	1085.3	1313.56	1216.36	1199.41	1171.91	1091.42	1222.7	940.215	1150.95	1128.91	1057.33	1008.05
AT4G37300	942.478	854.958	908.559	867.315	975.466	898.707	609.179	546.022	741.634	676.26	941.655	636.35	583.445	699.392	683.394	781.671	588.456	553.559	708.382	624.84	655.741	761.59	607.054	797.084	794.249	1034.11	910.105	862.352	867.676	929.834	1186.5	1367.48	1125.86	1232.94	1681.31	1505.91	1381.27	1405.02	1853.41	1347.35	1249.39	1417.14	1344.47	1276.26	1281.24
AT5G48400	700.744	1081.14	739.151	682.963	974.608	732.472	1751.04	1008.25	1475.99	1441.17	1710.66	977.596	1745.6	1675.54	2099.94	2265.97	2124.38	2302.38	1893.31	2123.65	1308.6	2273.23	2612.97	1463.17	864.091	760.008	1284.16	962.14	521.826	911.952	1211.46	890.107	1183.55	879.549	605.641	767.496	745.843	611.796	462.635	803.639	332.248	683.182	383.896	292.558	356.737
AT4G12750	717.478	859.647	737.315	672.455	707.556	677.927	641.83	604.138	643.859	552.374	673.811	620.253	545.574	648.976	633.637	659.81	790.907	631.128	537.974	677.501	596.128	600.041	546.569	697.448	732.529	611.388	614.321	725.329	608.289	657.781	475.178	602.936	501.531	691.074	611.387	632.204	614.86	603.358	581.517	830.162	1027.89	880.135	974.462	1000.39	934.406
AT5G64740	9081.61	14291.5	10005.2	8294.89	9714.3	10118.7	13272.3	14208.7	13235	15234.6	14994.6	15040.6	16953	14403	13392.7	10334.1	13809.8	15546.7	14521.3	14541.5	14660	15414.1	15689.9	15372.5	12613	11540.7	13426.8	14633.2	12813.7	12868.2	11383.1	10733.5	10974.5	10989.6	8152.59	9274.43	10880.2	9052.48	6794.87	10000.4	9477.14	9572.23	8167.37	7397.4	7783.28
AT3G12670	2978.29	2613.93	2933.19	3022.23	2896.34	2594.82	2454.44	2751.73	2653.45	2600.48	2785.77	2615.15	2705.39	2853.35	2766.07	2938.95	3155.53	2597.38	2815.69	2889.25	3375.82	2812.11	2740.54	3392.22	2604.46	2685.83	2497.33	2648.12	2853.26	2844.42	3250.41	3385.14	3052.09	3384.69	3633.84	3742.65	3586.32	3784.7	4398.62	4437.25	3959.29	4176.02	4170.63	4628.9	4050.41
AT1G52980	5746.26	5874.68	5841.13	5556.35	5428.61	4967.13	4367.81	5737.29	5036.45	5135.03	5153.44	5503.94	4636.79	4791.69	4408.04	4146.59	4119.19	4213.4	4748.64	4615.92	5173.82	4486.46	4307.66	5129.38	6082.75	5514.95	4944.6	5973.91	5753.31	5654.36	4914.01	5149.19	4315.54	5538.01	5103.7	5591.21	5857.41	6614.79	5750.72	6403.91	7202.16	5887.06	6594.01	7221.67	6197.17
AT3G09480	205.178	193.718	174.917	160.472	215.53	199.136	76.4972	79.7408	95.6947	86.3794	97.0586	80.4827	57.9895	112.632	104.591	102.1	132.268	94.0228	99.0744	98.2325	119.226	98.0836	63.7847	131.925	175.417	247.403	162.909	83.4054	108.841	97.0705	130.554	161.612	110.958	139.785	186.174	152.993	152.633	165.607	204.82	168.419	139.59	143.099	400.007	267.033	328.626
AT5G02420	540.103	536.423	619.326	436.523	589.058	570.567	743.516	658.2	709.389	729.679	668.211	563.379	707.708	604.996	750.413	801.433	391.404	819.173	815.382	755.479	796.12	736.204	745.621	822.915	587.16	630.077	717.163	460.219	473	516.007	619.171	474.889	594.736	373.808	321.783	437.485	295.523	328.049	323.702	363.361	250.339	338.513	315.561	277.832	277.55
AT2G44940	1675.4	2370.43	1858.9	1484.37	1507.85	1386.16	1767.83	1900.26	2171.85	2445.9	2035.43	1716.96	1997.68	2632.37	2852.38	2122.15	1867.94	2690.23	3290.26	2975.33	2862.38	2592.87	2505.2	3489.09	1766.35	1906.25	2111.44	697.03	696.786	673.108	550.054	738.441	613.969	741.334	665.4	818.072	1024.05	1246.8	1038.42	1449.47	1176.71	1377.13	1671.14	1360.69	1541.77
AT2G32560	1993.59	1166.28	1508.14	1985.85	2126.1	1426.85	1520.62	1538.05	1514.47	2064.01	1985.04	1212.61	1323.11	1685.19	1740.47	1846.59	1284.89	1848.72	2567.02	3180.91	2039.34	1755.12	2357.83	1914.29	1495.11	1592.1	1956.73	1044.06	903.278	1297.68	1592.57	1531.58	1251.61	873.266	773.427	837.038	519.6	839.638	643.106	460.169	686.415	400.061	501.12	393.677	476.705
AT5G05400	189.731	208.509	155.176	195.814	150.27	207.794	263.076	210.84	250.678	317.103	305.175	269.349	381.074	390.458	317.834	284.344	421.097	441.907	285.334	195.452	237.49	503.111	295.829	213.109	167.296	188.667	300.335	424.474	378.4	361.46	378.222	348.086	470.463	469.616	375.796	371.736	720.945	491.547	409.64	919.013	782.167	712.417	493.898	555.664	513.131
AT5G09790	288.845	242.418	271.328	287.513	284.225	247.621	247.217	243.277	257.96	284.143	261.312	226.425	221.307	243.5	281.278	281.05	272.633	212.726	238.769	226.846	225.952	255.017	248.54	283.223	256.629	264.312	260.29	302.344	376.366	346.133	354.224	425.163	383.176	438.204	437.854	413.461	426.505	405.051	476.958	330.208	444.151	418.526	426.674	392.696	397.518
AT1G18990	34.754	30.663	31.2188	31.5214	44.6516	65.8013	30.7855	28.3823	33.2851	12.5023	24.2647	35.4124	26.0361	9.65418	11.1699	14.2721	2.69934	15.2787	8.9167	11.1398	14.4225	10.3853	6.59841	17.5285	37.3573	20.4686	36.4042	177.236	196.321	108.566	46.0779	50.9698	128.712	20.4181	70.1026	21.4949	48.7125	42.1929	24.3492	7.95682	9.2291	26.1579	7.22235	7.85391	14.6496
AT4G37550	298.37	220.774	280.969	297.065	382.974	258.876	166.988	218.949	137.301	194.354	122.257	178.135	136.098	175.921	135.054	135.036	153.862	143.385	137.713	135.703	130.764	85.3904	152.863	128.235	216.835	225.154	212.965	262.131	217.682	213.3	203.511	217.554	227.834	301.559	227.546	207.363	261.965	213.074	242.06	318.273	384.161	315.433	321.672	371.097	292.992
AT2G36090	1026.66	1690.07	1267.12	925.581	1050.17	1124.68	812.55	696.043	666.742	1043.37	1111.51	740.441	1453.29	1768.86	947.409	1243.87	1176.91	1514.94	2430.29	1103.85	1444.17	1212.77	975.465	1048.94	1219.8	1091.95	966.532	580.859	712.044	584.978	810.202	554.452	797.42	1614.6	1747.97	1441.42	2877.29	2666.59	2410.57	3320.65	2734.12	2881.98	1218.36	1228.16	1110.6
AT4G29730	424.772	335.49	426.504	473.775	448.234	405.197	322.781	366.267	379.658	314.83	244.513	336.954	298.232	305.716	264.015	320.573	334.718	271.491	247.686	285.583	300.949	258.479	233.144	361.64	293.174	337.287	283.043	507.879	541.153	487.907	353.264	486.078	468.984	406.791	555.075	399.553	457.898	517.917	396.749	301.033	343.784	301.585	423.896	448.655	410.584
AT4G39660	2417.59	2948.34	2442.87	2411.86	2512.51	2146.33	2594.38	2865.26	2740.82	3235.82	3270.13	2822.26	2756.28	3440.11	2759.98	2742.44	2402.41	3029.88	3752.94	3171.8	3556.58	3414.46	2980.28	3249.22	2415.23	2826.44	2451.82	2829.82	3110.61	2786.95	3856.14	3733.23	2714.78	3273.18	2740.9	3039.64	3432.61	3697.15	4726.62	4752.87	6111.97	4060.62	6080.11	6844.69	6173.81
AT1G54740	153.69	247.829	191.445	143.279	96.1727	232.902	243.485	152.724	215.313	159.12	167.053	198.524	171.602	154.467	169.579	147.112	156.562	112.827	144.649	88.1055	193.261	223.861	112.173	151.298	231.453	266.982	202.953	262.131	312.282	190.309	201.591	188.961	261.861	282.712	208.009	211.156	290.11	194.087	307.946	542.39	462.609	529.312	325.006	349.499	436.32
AT2G47420	1710.67	2267.26	1787.28	1791.94	1540.48	1806.94	1706.26	1785.38	1880.61	1806.01	1957.97	1713.74	1815.43	1806.41	1498.79	1700.57	1174.21	1333.95	1820	1695.27	1731.66	1603.96	1507.74	2032.38	2344.58	1884	1954	2211.73	2412.81	2212.19	2030.31	2165.6	1725.03	2024.53	2034.13	2130.53	2331.71	2534.74	2621.12	2632.38	3186.35	2641.94	2921.72	3361.48	3057.8
AT3G57450	665.733	931.795	785.061	979.072	1014.11	1196.54	1285.53	1074.47	1178.5	934.262	1219.77	1293.09	1220.15	1030.85	1277.43	1156.04	863.789	731.027	798.54	891.182	1162.45	953.142	1211.91	1094.15	1528.4	1736.27	1852.97	2776.21	3230.64	2869.97	2554.44	2616.86	2881.96	1620.88	1824.97	1715.8	1379.11	1872.31	2288.83	798.334	1179.02	1312.51	1277.24	1374.43	1641.54
AT2G23300	866.791	1089.44	999.002	852.987	769.382	866.672	1228.62	1139.35	1173.3	1460.49	1290.69	1320.99	1402.4	1432.04	1261.18	1308.64	1625	1352.75	1373.17	1189.93	1257.64	852.75	1158.02	1049.86	857.594	923.756	1250.48	969.587	907.347	913.23	728.606	702.389	739.722	807.3	557.373	657.492	916.878	723.607	392.452	484.04	670.264	580.089	535.565	488.906	447.406
AT1G71970	398.513	405.834	412.272	285.603	354.637	464.938	603.582	479.797	449.349	627.387	433.964	536.551	469.833	586.76	552.401	529.165	394.104	506.548	693.521	568.128	590.359	437.337	505.878	571.059	484.833	433.4	506.929	361.92	503.517	487.907	711.327	589.261	652.434	425.639	407.974	347.712	344.235	280.582	330.863	278.489	231.881	275.427	238.893	198.311	232.81
AT1G74840	6813.59	7440.3	7005.87	6158.13	7676.64	7101.35	9393.3	9640.53	9291.74	9588.12	10480.5	8756.52	8894.88	9063.13	8195.65	8901.39	7107.36	9444.59	10982.4	9118.41	9628.43	8594.43	7810.32	8533.59	7625.77	7052.76	8873.52	7053.71	7435.77	6879.24	7073.91	5804.34	6095.31	6255.79	5667.97	6812.63	7302.55	7592.6	6492.65	10373	10021.7	9475.3	9218.5	9598.46	8855.08
AT2G02955	608.324	724.369	679.468	667.68	571.026	612.125	464.581	506.827	524.24	437.58	522.623	596.645	442.614	502.018	436.641	470.979	499.378	410.174	404.224	496.226	460.557	515.804	405.802	506.48	565.233	525.064	526.951	592.774	685.596	592.641	407.021	620.34	523.723	482.181	516.001	519.672	520.683	670.866	634.512	587.479	691.029	657.024	778.347	803.063	736.834
AT1G48600	9392.86	9625.31	9965.23	8887.11	5197.62	8946.38	11962.5	11711.1	13260	16209.8	17556.4	10041	16448.9	15563.6	17387.4	13256.6	13871.9	16478.7	16893.2	14280.2	15810.9	16650	15473.3	15164.9	8701.01	10803	10637.3	14053.8	13405.7	13020.2	19001.4	17772.3	16726.6	20614.4	20037.9	19184.9	22976.1	21776.8	20195.5	31567.4	24062.6	27311.9	26686	27902	26056.5
AT1G51913	274.171	246.747	221.745	344.824	267.051	294.374	317.184	332.479	350.534	434.17	330.373	325.15	321.901	464.474	378.76	515.991	356.313	387.844	424.038	465.845	368.253	290.789	537.771	380.091	250.132	337.287	378.604	294.897	339.747	309.093	273.587	288.415	272.218	188.475	287.306	192.19	175.365	195.142	243.492	111.395	74.9865	129.251	141.114	103.083	99.7755
AT4G39350	5716.14	6727.11	7163.8	5363.41	6621.32	6126.45	7576.96	8390.36	8099.72	8365.17	6908.89	7899.11	8802.57	7461.61	7340.64	5663.82	7768.7	7854.43	7912.08	8439.9	8389.06	6366.2	7613.47	7888.73	6371.86	6153.04	6829.43	7287.54	6226.31	6736.19	5477.5	5133.03	5442.87	4829.66	3937.24	4441.86	4681.81	4295.23	2738.57	3457.24	3436.69	3492.84	3743.96	3084.62	3232.41
AT1G58380	2090.65	2174.19	2136.65	1830.15	1479.51	1776.64	2036.51	2550.36	2428.77	2503.87	2677.51	2607.64	2467.51	2613.07	2520.33	2630.46	2089.29	2204.83	2362.92	2347.45	2750.84	2433.63	2275.35	2941.09	2083.89	2276.46	2186.98	2415.78	2424	2585.14	2846.27	2894.09	2472.15	3025.02	2991.43	3157.23	2890.28	3198.22	3609.42	3392.26	3587.81	3663.64	4097.3	4243.08	4006.07
AT2G45280	370.71	284.625	357.18	361.063	360.648	279.656	278.002	290.581	304.767	220.495	246.38	213.547	172.785	263.881	225.428	249.213	253.738	243.284	263.538	273.431	324.025	296.559	217.748	313.667	269.622	299.909	280.312	221.918	229.888	254.172	249.588	363.004	319.56	325.119	320.633	366.678	299.853	330.159	433.989	324.903	281.488	275.427	477.786	442.764	483.832
AT2G45430	3403.32	3362.83	3404.69	3129.21	3260.43	3512.58	3336.03	3873.51	3557.34	3547.24	3449.31	4805.35	3768.13	3641.77	3213.88	3584.49	3128.53	3475.32	3389.33	3308.51	3814.26	2740.57	2839.52	3382.99	3946.88	3886.36	3455.67	3559.62	3652.78	3594.16	3460.64	3182.51	2998.83	3789.91	3376.42	4110.59	4349.49	4219.29	3363.06	4831.12	5426.71	4882.29	4561.75	5075.59	4619.76
AT3G54990	573.828	670.979	738.692	710.663	642.296	573.164	764.972	527.1	540.883	517.14	562.753	447.484	620.132	695.101	600.127	722.387	569.561	687.541	668.752	562.052	499.017	901.215	515.776	533.234	631.014	717.29	668.017	1067.89	1148.42	1072.89	1502.33	1312.78	1327.06	1088.44	1560.65	1087.39	1355.29	1194.06	1601.32	1160.37	952.905	1190.95	606.122	682.309	788.306
AT5G56660	1690.08	1918.06	1760.19	1713.62	1555.94	1871.01	1951.61	1857.02	1737.07	1740.09	1761.05	1802.81	1921.94	1909.38	1898.88	1950.88	1784.26	1925.12	2044.9	1951.49	1963.38	1921.28	1823.36	1953.96	1757.42	1588.54	1906.67	1834.92	1921.5	1864.78	1654.96	1735.46	1784.21	1614.6	1522.72	1422.46	1551.22	1611.77	1260.43	1552.91	1352.06	1512.54	1385.58	1290.99	1295.5
AT1G18460	1114.7	1119.02	1246.92	1082.23	1245.09	1144.6	1612.97	1315.05	1488.47	1460.49	1387.75	1176.12	1551.51	1517.85	1418.57	1420.62	1384.76	1768.8	1690.21	1622.36	1798.96	1493.18	1353.77	1380.14	1184.88	1013.64	1245.02	1207.89	1011.1	1328.33	1525.37	1077.82	1325.58	1316.18	997.526	1188.54	1286.01	1309.03	1055.61	2607.18	2167.69	1995.69	1910.03	2170.63	1915.14
AT5G25270	3366.25	3230.8	3319.75	3477.86	3505.15	3414.74	2817.34	2794.98	2834.43	2477.73	2219.28	3106.63	2801.25	2841.55	2758.96	3255.13	3196.02	2765.44	2778.05	2796.08	2935.45	2584.79	2705.35	2942.01	3103.91	3120.12	2597.44	3042.81	2909.21	2942.77	2669.64	3342.87	3330.23	3370.56	4177.43	3684.48	3965.2	3850.1	3840.02	3893.54	3995.05	4042.16	3517.28	3912.23	3661.21
AT1G20840	1151.52	1268.01	1227.63	943.73	956.575	1055.42	2443.25	2554.41	2304.99	2705.04	2725.11	2294.29	2861.6	2617.36	2713.27	2465.78	2588.67	3004.03	2864.24	2396.06	3717.15	3286.38	2958.29	2909.72	1384.66	1236.12	1721.01	1849.81	1598.03	2232.62	2623.56	1919.45	2057.91	2368.5	1847.95	2293.64	2430.21	2098.04	2513.7	6645.27	4040.04	4817.66	4507.86	5924.8	4834.36
AT5G09870	3137.65	4607.75	3670.51	3568.6	3776.5	3522.1	3848.18	4050.56	3941.16	4286.01	3980.34	4158.27	4962.24	4147.01	3934.84	2867.59	3743.98	3994.79	3993.69	3930.31	4289.24	3676.4	4116.31	3837.81	3555.44	4253.02	3882.51	4841.98	4621.16	4417.99	3912.78	3771.77	3839.16	3901.43	3441.92	3273.55	3807.15	3107.5	2469.3	2454.68	2618.76	2568.09	1948.92	1691.54	1941.27
AT2G47700	1681.84	2401.1	1724.84	1697.38	1549.93	2103.04	1599.91	1682.67	1538.4	1538.92	1610.8	1885.44	1650.92	1605.81	1400.3	1662.15	1433.35	1534.92	1618.88	1556.53	1535.51	1728.58	1569.32	1578.48	1956.39	2075.34	1740.12	2213.22	2158.51	2139.38	2501.64	2348.34	2621.57	2621.37	2785.72	2659.05	2810.17	2626.51	2834.54	2819.37	3237.11	2801.97	2029.48	2640.88	2328.49
AT1G24290	194.88	249.633	210.268	210.142	205.226	227.707	347.969	260.847	245.478	146.618	168.919	239.302	155.033	179.139	206.135	202.005	356.313	152.787	137.713	126.588	143.263	143.087	148.464	217.722	250.132	183.327	183.841	2132.79	2383.31	1936.3	881.239	1653.41	1813.8	1190.53	2686.88	1665.23	3111.11	2336.43	760.555	305.011	521.444	449.3	207.226	381.897	245.875
AT5G08080	2264.16	2466.39	2257.85	2292.46	2226.57	2337.68	2340.63	2301.67	2274.83	2761.87	2691.51	2673.1	2588.22	2546.56	2363.95	2361.48	2148.67	2269.47	2615.56	2463.91	2549.89	2317.08	2400.72	2390.33	2762.82	2636	2644.77	2585.57	2651.85	2444.65	2519.88	2226.51	2380.42	2266.41	2408.77	2245.59	2646.71	2277.36	2260.18	2689.41	2498.78	2381.9	2281.71	2398.39	2230.3
AT1G07780	620.424	477.261	614.735	628.517	550.417	494.376	408.607	616.302	501.357	462.585	459.162	497.919	379.89	458.037	432.579	421.576	464.286	413.7	358.649	444.578	489.402	390.026	387.107	453.895	449.912	477.007	404.087	449.793	519.792	472.58	358.063	594.233	386.135	504.17	590.701	613.238	578.055	588.59	680.346	529.129	504.14	512.386	760.014	660.71	723.372
AT1G24170	2363.27	3117.53	2397.88	2406.13	2476.45	2909.98	2843.46	2992.31	3130.88	2817.56	2452.6	3196.77	2901.84	2578.74	2725.45	2270.36	2534.68	2732.54	2523.42	2356.57	2689.31	2474.01	2473.31	2686.47	3002.39	3046.26	3334.63	3641.54	3588.7	3184.17	2470.92	2557.19	2853.85	2151.75	2101.93	1997.76	2457.28	2108.59	1887.78	1761.11	1260.93	1594.09	1969.48	1548.2	1704.5
AT2G33020	186.899	81.1669	148.289	161.428	100.466	164.503	124.075	116.232	116.498	64.7846	84.9263	94.433	85.209	110.487	95.4517	53.7948	94.4769	136.333	69.3521	140.766	101.919	42.6952	54.9868	119.009	92.5812	86.324	109.213	56.5965	57.9807	75.3574	70.0767	90.7511	102.082	188.475	133.31	236.444	167.788	221.512	88.8031	457.517	257.261	350.823	300.005	233.654	236.373
AT2G36590	20.3375	16.5941	13.3139	7.64154	13.739	10.3897	26.121	12.1639	10.4016	12.5023	9.33256	16.0965	22.4857	10.7269	6.09266	13.1742	18.8954	9.40228	8.9167	14.1779	6.73048	21.9246	10.9974	7.38041	12.9939	10.6793	18.2021	117.661	176.994	77.9119	48.9577	57.1856	59.1777	32.9831	70.1026	51.8407	41.135	32.6995	35.8077	19.892	21.9191	32.3126	23.3337	27.4887	25.3398
AT4G10150	35.2689	66.7372	60.1421	33.4317	43.7929	48.4852	88.6248	41.8977	59.2891	40.9166	46.6628	52.582	76.9248	83.6696	73.1119	72.4583	78.2809	62.2901	83.2225	26.3304	92.3037	86.5443	50.5878	41.5148	19.4908	103.233	60.0669	108.725	173.942	153.269	191.031	210.095	173.095	166.486	242.486	122.648	168.87	131.853	107.423	21.2182	55.3746	56.9318	15.0003	14.7261	25.7357
AT1G13700	48.6556	75.395	82.638	73.5498	93.5967	79.6542	77.4301	85.147	63.4497	56.8286	50.3958	79.4096	75.7414	140.522	78.1892	66.969	21.5947	114.003	86.1947	46.5845	109.611	70.3894	84.6796	91.3325	47.9148	72.975	79.1791	141.491	179.028	148.16	280.307	279.712	315.121	249.729	226.397	270.583	214.335	212.019	219.143	189.638	304.56	213.879	164.447	251.325	195.196
AT3G14050	1931.29	2690.05	2174.76	2264.76	2285.82	2270.14	3008.58	2315.19	2605.6	2449.31	2619.65	2103.28	2952.73	3111.87	2651.32	2467.97	2437.5	3034.58	2961.33	2587.47	2404.7	3104.06	2962.69	2271.32	2193.52	1918.71	2437.26	2560.25	2603.03	2820.15	3935.82	3151.43	3796.25	3700.39	3268.39	3116.77	3515.96	3128.6	3278.55	5262.11	4351.52	5213.11	3438.39	4266.64	3609.34
AT4G36860	2206.49	2788.89	2554.43	2364.1	2131.26	2346.34	2287.45	1884.05	2210.34	2124.25	1864.65	1739.5	2177.56	2114.27	2116.18	2001.39	1878.74	2163.7	2211.34	2117.57	2043.18	1757.43	1854.15	1984.41	2113.13	1892.01	2144.21	2177.48	2017.12	2144.49	2119.58	2477.63	2324.21	2390.49	2415.67	2394.79	2282.99	2223.56	2281.67	2782.23	2858.71	2971.22	2488.38	2625.17	2518.14
AT2G01140	18292.5	18750.3	18222.1	18377.9	15490.7	18249.5	24500.6	25406.2	24796.4	28868.9	31278.1	23959.2	29116.6	26984.5	25550.6	28295	24402	26312.3	29651	24787	25486.4	26476.8	28870.3	25966.1	19745	20743.6	21277.3	27246.7	26938.6	29409.8	37180	29763.9	31620.1	37911.7	33959.6	35065.8	39560	38557.9	38265.5	46258.3	41740.9	43879	35892.3	42666.4	34448.3
AT4G31590	1738.47	1869.36	1734.94	1767.11	1723.38	1547.2	2314.51	2274.64	2454.78	2709.59	2566.45	2312.54	2447.39	2551.92	2748.81	2190.22	2451	2685.53	2576.92	2604.68	2893.15	2510.94	2598.68	2539.78	1649.41	2033.51	2177.88	2281.73	2014.07	2216.02	2229.98	2066.14	1907	1930.29	1656.03	1928.22	1993.97	1669.78	1402.23	1734.59	1663.55	1615.63	1898.92	1662.08	1838.72
AT4G13890	377.146	419.903	338.816	258.857	360.648	391.345	575.595	658.2	521.12	576.242	524.49	398.121	1153.87	998.672	1418.57	430.358	906.978	1458.53	1097.74	1050.18	1067.26	1083.54	1972.93	1212.23	485.645	380.894	469.614	701.499	966.345	940.052	2224.22	1177.28	1554.89	2919.79	2181.23	2547.78	2567.69	2730.93	1359.26	5682.5	3665.11	3591.32	4813.42	4284.31	3630.32
AT1G43670	336.471	278.492	299.333	429.837	332.311	303.032	281.734	347.346	343.253	314.83	357.437	422.802	371.606	343.26	346.266	374.368	313.123	374.916	380.446	431.413	403.829	456.954	420.099	442.824	350.834	255.412	242.088	271.067	316.351	324.42	384.942	433.865	325.478	361.243	368.901	389.438	290.11	405.051	484.12	517.193	637.962	478.535	690.012	766.738	808.498
AT4G10500	4316.19	4815.18	3786.2	3202.76	2727.18	4899.6	8348.46	6473.88	7264.47	8017.38	5893.51	4782.82	7995.45	7430.5	11187.1	8049.46	8222.19	12661.3	11460.9	10231.4	7129.5	9878.75	12849.3	8182.1	5092.78	5529.19	6634.67	6925.62	5064.67	6913.72	11922.6	8201.17	10862.1	12422.1	8619.18	11550.4	12611.1	12842.5	9463.26	29580.8	17873.3	22834.3	20899.3	23876.9	20397.8
AT1G08650	2513.87	2169.5	2678.85	2332.58	3841.76	2588.76	3412.52	2936.9	2770.98	3032.37	2677.51	3011.13	3884.11	3979.67	3269.73	4102.68	3592.82	3450.64	3360.6	2943.94	3468.12	1884.36	2365.53	2334.98	2644.25	2283.58	3322.79	4231.33	5082.97	5603.27	7808.28	6842.39	7571.79	6899.74	6382.79	6757	7336.1	5692.87	3832.86	4654.74	4521.11	4999.23	3174.5	3556.84	3005.14
AT4G16370	1905.04	4416.2	1901.59	1944.77	1193.57	2468.41	2500.15	2382.76	2417.33	2324.29	1285.09	2377.99	2745.62	1760.28	1305.86	1325.11	1414.45	1541.97	2450.11	2431.51	1658.58	3230.99	2485.4	3663.45	3241.97	1832.38	2428.16	3018.98	4186.82	2689.88	1786.48	1751.62	2251.71	2096.78	1600.87	2159.61	2290.57	2526.3	1872.03	5682.5	5285.97	7098.01	6333.45	7818.57	6332.18
AT5G50160	244.823	256.127	294.283	186.263	220.682	209.525	239.754	239.223	315.168	248.909	259.445	267.202	226.041	405.476	267.062	241.528	367.11	318.502	366.575	311.914	264.412	212.322	296.929	309.054	243.635	220.705	285.773	159.364	176.994	186.478	213.11	176.53	229.314	199.469	73.5503	118.854	75.775	104.427	67.3185	46.4148	56.5283	40.0061	59.4455	31.4157	59.3902
AT1G62820	734.983	699.117	810.771	669.59	686.089	780.957	1007.52	943.375	1021.44	1141.12	1110.57	1007.64	1004.76	983.654	1047.94	971.6	758.514	975.486	1241.4	1149.42	1208.6	1046.61	1028.25	1047.09	926.624	939.775	953.79	753.627	842.246	877.467	1188.42	974.642	1094.79	1031.9	832.038	834.509	771.823	814.322	813.551	917.687	874.458	861.67	855.015	894.364	812.062
AT2G17990	2409.1	2358.89	2682.98	2253.3	2515.95	2360.19	2468.44	2208.42	2406.93	2322.02	2366.74	2269.61	2604.79	2557.29	2502.05	2574.46	1965.12	2603.26	2932.6	3051.28	2903.72	2455.55	2649.26	2938.32	2534.61	2330.75	2256.15	2024.07	1829.95	2120.23	2274.13	2380.66	2188.1	2103.06	2085.84	2220.3	1827.26	2071.67	1979.45	1948.09	1756.99	1792.58	1975.59	1810.33	1863.27
AT3G62940	1538.96	1406.53	1461.32	1372.61	1314.65	1434.64	1469.31	1715.1	1656.97	1600.29	1873.04	1778.13	1527.85	1644.43	1640.96	1670.93	1376.66	1644.22	1603.02	1698.31	1596.09	1624.73	1701.29	1964.11	1508.1	1472.85	1580.85	1611.51	1662.11	1905.65	1779.76	1755.35	1500.16	2057.52	1958.28	2077.42	2198.56	2477.78	2414.87	2064.79	2144.61	1914.14	2315.04	2580.01	2130.13
AT3G23450	1265.82	1007.55	1351.59	802.362	874.141	1096.11	1140	1200.17	1133.77	1721.91	1558.54	1653.65	1634.36	1499.62	1171.82	924.392	745.018	1152.95	1109.63	1230.44	968.228	1188.54	839.098	1476.08	1787.47	1867.09	2289.82	868.309	901.244	1152.07	1583.93	1244.41	1001.58	1265.92	1250.36	1204.98	1017.55	854.405	1164.47	1117.93	1301.3	1652.56	1181.69	1818.18	1230.56
AT1G70170	1419.51	2322.09	1283.19	1519.71	1315.51	1521.22	3444.24	2754.44	3039.35	2998.28	3330.79	2477.79	3895.95	3183.74	4290.25	4433.13	3565.83	4077.06	3393.3	3315.6	2547.97	4304.14	4797.05	2795.33	1854.87	1946.3	3156.24	2168.54	1914.38	2111.28	2930.74	2008.96	2766.56	1733.97	1695.1	1628.56	1531.74	1318.53	1556.92	1578.1	1203.24	1732.57	1478.92	1485.37	1453.87
AT4G27250	47.8833	42.5675	67.9468	54.446	68.6948	55.4116	57.8394	71.6316	55.1284	40.9166	50.3958	66.5323	69.8241	64.3612	53.8185	85.6325	32.3921	63.4654	42.602	50.6353	40.3829	69.2355	64.8844	58.1207	66.5935	34.7076	49.1457	62.554	58.9979	58.7532	38.3982	67.131	35.5066	37.6949	42.5213	54.3695	58.455	59.07	24.3492	128.635	79.601	93.8605	190.559	121.736	159.166
AT2G24120	1154.86	1236.26	1072.92	1215	1084.52	1154.12	993.531	940.672	954.866	771.732	915.524	1016.23	945.583	1083.41	1007.32	861.815	1012.25	846.205	988.762	1002.58	990.342	863.136	1032.65	911.48	1013.52	857.901	851.858	1146.82	878.865	932.388	842.841	1168.58	986.789	995.775	940.065	1143.02	1019.72	1122.33	1095.72	1224.02	1538.95	1361.75	1358.91	1478.5	1429.32
AT4G34800	69.2506	81.5276	78.9652	47.7596	63.5427	69.2645	173.518	133.802	136.261	164.803	148.388	150.234	217.756	157.685	184.811	206.396	215.947	163.365	142.667	151.906	184.607	126.932	136.367	154.066	252.568	221.595	384.064	507.879	700.854	645.008	1036.75	763.304	753.037	824.577	742.398	900.258	1079.25	647.66	664.591	488.018	513.369	476.996	387.229	300.412	325.062
AT5G50350	1082.52	1211.37	1142.7	1040.2	1075.93	1058.02	1725.85	1262.34	1374.05	1884.44	1597.73	1261.97	2060.4	1674.46	1836.94	1741.19	1565.62	1966.25	2472.9	2233.02	1712.43	1778.2	2477.7	1998.24	1264.46	894.388	1457.08	1206.4	1052.81	1215.94	1542.65	1279.22	1398.07	1435.55	887.201	963.479	926.62	978.874	873.708	978.689	888.301	943.221	893.905	782.446	736.834
AT2G24550	2727.55	2954.11	2828.06	3085.27	3082.68	2901.32	4141.11	3189.63	3381.56	4099.61	4053.13	2959.62	4458.09	3670.74	3563.19	2986.16	2942.28	3297.85	4235.43	2972.29	3814.26	3047.51	3305.81	2798.1	3540.01	3428.04	4816.28	7475.2	9315.57	9647.02	12489	11162.4	12662.6	7678.77	7215.97	6569.86	6342.37	5815.23	8635.38	7308.34	9903.98	8536.69	6135.66	7382.68	6946.28
AT3G04410	26.516	28.1378	8.2638	32.4765	40.3582	35.4981	45.7118	12.1639	19.763	13.6389	9.33256	39.7048	22.4857	7.50881	7.10811	19.7614	10.7974	5.87642	4.95372	3.03812	1.92299	1.15392	0	0	52.7875	20.4686	16.3819	199.577	223.785	160.933	30.7186	62.1583	122.794	28.2712	106.878	35.4034	147.22	104.427	21.4846	23.8705	35.7628	7.69349	3.88896	13.7443	7.12682
AT4G36020	2056.15	2264.74	2284.02	1953.37	1909.72	2086.59	2052.36	2155.71	2511.98	2680.04	2433	2545.4	2678.17	2887.67	2155.79	2183.63	2316.03	1976.83	2106.32	2142.89	2384.51	1990.52	2007.02	2550.85	2368.13	2319.18	2286.18	2356.2	2338.55	2839.31	3582.55	3764.31	2846.45	3651.7	3460.31	3630.11	3714.06	3719.3	5255.14	3730.42	4210.78	4443.76	4358.41	4457.1	4416.25
AT4G28570	1597.14	1292.18	1717.95	1407	1716.51	1496.11	2033.71	1655.64	1666.34	1845.79	2372.34	1343.52	2056.85	1968.38	2144.62	1986.02	2418.61	2599.73	2660.15	2514.55	2435.47	3024.44	2830.72	2555.47	1331.87	1423.01	1479.83	1270.44	1026.36	1374.31	1844.07	1478.12	1751.66	1738.68	1418.14	1559.01	1473.28	1428.23	1375.02	1594.02	1300.15	1557.16	1335.02	1258.59	1339.05
AT4G22840	396.711	271.278	297.956	339.093	382.974	346.323	725.791	509.53	453.509	571.695	571.153	368.074	498.236	559.943	607.235	749.834	793.606	748.656	769.808	733.199	662.472	860.828	790.71	798.006	371.137	290.12	462.333	411.069	311.265	489.184	673.889	456.242	528.161	593.695	427.511	466.566	377.793	418.764	472.662	476.083	368.011	386.213	401.118	320.047	347.235
AT4G21380	580.006	849.546	731.806	800.451	717.002	700.437	1301.39	735.238	1071.36	1218.4	1392.42	795.169	1242.63	1185.32	1384.05	1572.13	1511.63	1690.06	1545.56	1664.89	1018.23	1540.49	2434.81	1226.07	837.291	818.743	917.386	697.03	481.138	771.455	976.275	744.656	862.515	742.904	463.137	424.841	431.918	340.707	499.875	501.28	235.342	455.454	366.118	267.033	264.88
AT1G14710	3604.89	3148.55	3839.46	3572.42	3821.15	3435.52	2655.95	3145.03	3081.99	2985.77	3111.48	3189.26	2921.96	2624.87	2553.84	2579.95	2634.56	2698.45	2382.74	2695.82	2982.56	2465.94	2465.61	2895.89	3419.01	3777.79	3028.83	3419.62	3591.75	3563.51	3001.78	3252.12	2966.28	3420.82	3522.37	3770.46	3698.9	3777.32	3109.54	4026.15	3901.6	3892.9	4235.63	4546.43	3982.31
AT4G30190	17961.1	22551	21197.1	16767.4	17207.2	19788.9	50253.1	38682.4	36682.3	51797	53666.9	34415.5	74272.7	62340.3	47927.9	48845.7	57172	71738.2	65900.3	44361.6	53452.5	69822.8	58537.8	44092.4	23769.8	19424.7	31295.8	47392.1	42765.3	53553.6	87116.9	56647.3	70267.6	102774	60194	80772.9	109626	76779.4	64710.2	182132	126181	162996	91017.2	94250.9	86379.5
AT1G10690	522.598	514.057	508.683	482.372	477.429	541.129	517.756	566.295	611.614	439.853	494.626	494.7	364.505	474.128	557.479	526.969	407.6	494.795	424.038	448.629	460.557	421.182	505.878	481.571	593.657	515.274	556.074	421.495	392.641	417.659	335.024	344.357	408.326	271.718	328.678	251.617	232.738	299.569	206.252	179.028	199.579	169.257	241.671	257.216	279.926
AT3G18165	2013.16	1933.57	2076.97	1851.16	1838.44	1858.89	1743.58	1842.15	1786.99	1778.73	2013.03	1900.46	1782.29	1801.04	1838.97	1792.79	1517.03	1754.7	1988.42	1890.72	1984.53	1950.13	1766.18	2062.82	1860.56	2033.51	1755.59	1836.41	2025.26	1845.62	2183.9	1939.34	1799	2054.37	2232.94	2205.13	2308.97	2494.65	2522.29	2408.26	2338.42	2189.57	2330.04	2585.9	2356.21
AT5G22555	1214.33	905.461	883.309	1025.88	1163.52	974.898	1478.64	1294.78	1591.44	1466.18	1253.36	1208.31	1481.69	1311.9	2497.99	1540.29	1198.51	1834.62	1385.06	1845.15	1565.32	2266.31	2817.52	2228.88	1257.16	1328.68	1478.92	1204.91	892.089	1264.47	2286.61	2099.71	2043.11	2043.38	2375.45	2659.05	2163.92	2259.43	2486.49	3076.64	2490.7	2586.55	4725.08	3955.43	5283.35
AT1G12110	1571.14	2573.89	1963.57	1784.3	1301.77	1811.27	4515.2	2873.37	3667.6	4214.41	5415.68	2661.29	5827.35	5956.63	4569.5	4877.76	4823.72	5177.13	4030.35	3407.76	3646.96	6043.1	3651.12	2956.77	2675.11	2581.71	3043.39	6691.79	6401.27	6858.8	16814.6	11341.4	12763.2	18377.9	10672.8	13347.1	15134.4	10452.2	9211.17	16025	12106.3	16136.3	5777.88	6372.47	6190.44
AT1G51140	1549.51	1661.58	1686.28	1441.39	1404.81	1613.86	1549.54	1232.6	1512.39	1308.19	1299.09	1334.94	1605.95	1729.17	1345.46	1571.03	1139.12	1840.5	1927	1937.31	1732.62	1306.24	1509.94	1685.5	1547.89	1592.99	1284.16	1295.76	1316.26	1191.67	1287.3	1097.72	1412.87	1132.42	928.573	1006.47	796.72	1020.01	760.555	789.051	841.002	829.358	805.57	891.419	742.773
AT3G60440	738.33	510.449	799.753	730.722	776.251	662.342	762.174	728.48	742.674	830.834	808.2	578.402	859.191	793.788	884.451	904.631	836.795	880.288	873.836	857.762	1057.65	1008.53	1018.36	1033.26	550.615	692.372	810.904	694.052	726.285	818.713	1228.74	1122.58	1004.54	1320.89	1353.79	1436.37	1354.21	1268.95	1578.4	1613.91	1229.78	1467.92	1670.59	1410.76	1564.34
AT4G38810	948.141	1070.32	824.085	1212.14	824.338	944.595	1209.03	1079.88	1034.96	1428.67	1186.17	1281.28	1694.71	1616.54	1289.61	1552.36	1444.15	1426.8	1591.13	1276.01	1356.67	1487.41	1308.69	1041.56	1254.72	925.536	1070.28	1461.08	1793.33	1442.01	2421.01	2134.52	1827.11	2659.06	1818.07	2270.88	2561.2	2757.3	2006.66	3168.14	4290.38	3091.24	2584.49	3306.5	2608.81
AT1G33390	1233.9	1493.83	1268.49	1205.45	1192.71	1258.02	1251.01	1142.05	1264.83	1193.4	1246.83	1169.68	1295.89	1263.63	1232.75	1216.42	1438.75	1279.88	1150.25	1293.23	1098.03	1316.63	1260.3	1248.21	1400.9	1253.03	1231.37	1397.04	1228.78	1341.11	1177.87	1342.62	1244.21	1424.55	1152.67	1245.44	1582.62	1380.76	1364.99	1720	1725.84	1867.98	1571.69	1690.55	1577.8
AT2G18193	795.739	637.43	617.949	1085.1	690.383	550.653	858.262	774.432	1008.95	970.632	1287.89	770.487	795.284	1056.6	1129.17	799.237	655.94	949.63	679.65	839.534	849.964	1256.62	840.198	804.464	562.796	797.385	779.96	822.138	604.22	707.593	834.201	1062.91	853.639	978.498	651.61	971.065	868.165	943.01	2052.5	1392.44	1459.35	1567.93	2310.6	2364.03	2337.2
AT4G34630	1263.76	1514.03	1290.99	1279	1515.58	1431.18	1320.98	1219.09	1482.23	1358.2	1548.27	1387.52	1237.9	1359.09	1433.81	1318.52	1074.34	1275.18	1286.98	1263.86	1069.19	1380.09	1320.78	1461.32	1353.8	1649.06	1370.62	1008.31	1139.27	862.14	1014.67	885.134	1006.02	749.187	692.982	644.848	788.06	541.123	992.589	587.479	528.366	603.169	631.122	663.656	580.044
AT1G64140	7327.44	9381.45	7835.46	8362.71	6799.07	7971.48	8317.68	7000.98	7745.03	8011.69	8091.33	7670.54	10447.6	9776.47	7351.81	7658.62	8138.51	8403.28	8042.86	7569.98	6985.28	7802.84	7250.56	6503.98	7926.25	7156.89	7494.72	13245.1	12736.4	11930.7	12583.1	13919.7	14389.1	13342.4	10942.9	12139.6	14317.1	12590.3	12389.5	9859.83	11880.2	11438.7	8645.71	10234.6	8782.62
AT5G01720	2904.92	4254.23	3055.31	3012.68	3277.6	3160.19	2704.46	2223.28	2753.3	2135.62	2081.16	2243.86	2538.52	2699.95	2543.69	3347.35	2680.44	2513.93	2777.06	2943.94	2870.07	2602.1	2452.41	2432.77	3733.3	2909.21	2807.67	2511.1	2141.22	1942.69	1135.63	1156.14	1239.77	1071.16	959.602	1002.68	1260.03	1034.78	966.808	2347.26	1953.11	2278.81	2443.93	2326.72	2495.97
AT3G23340	764.331	814.194	793.325	677.231	751.349	832.906	728.59	624.411	681.304	730.815	624.348	654.592	790.55	764.826	668.162	735.561	844.893	763.935	882.753	773.708	825.926	709.664	699.432	655.011	708.977	687.923	773.589	595.753	614.392	516.007	523.176	487.321	616.928	512.023	547.03	464.038	530.425	450.409	462.635	550.347	483.374	464.687	391.674	377.97	422.858
AT5G67630	2133.38	2445.47	2178.43	2223.69	2043.67	2161.92	1835	2052.99	2110.48	2073.11	2309.81	2474.57	1997.68	1966.24	1727.27	1755.47	1851.75	1777.03	1860.62	1709.45	1895.11	1612.03	1625.41	1723.32	2489.14	2332.53	1965.83	2368.12	2443.33	2251.78	1783.6	2054.95	1646.62	1938.15	2024.93	2033.17	2161.75	2237.28	2444.95	2384.39	2767.58	2208.03	2328.93	2781.27	2265.93
AT3G03900	609.611	459.224	568.366	462.313	673.209	559.311	403.01	508.179	505.517	430.761	395.701	421.729	410.66	438.729	499.598	495.132	458.888	454.835	388.372	418.248	457.673	355.409	384.907	369.02	474.276	490.356	474.165	516.815	524.878	554.324	599.972	602.936	693.859	615.684	704.474	704.275	689.553	722.553	761.988	522.498	528.366	473.919	440.563	517.377	501.649
AT4G12350	235.555	299.055	298.415	195.814	191.487	246.755	443.124	228.41	300.606	319.377	315.441	232.863	299.415	264.954	263	379.857	340.117	440.732	470.603	327.104	347.101	263.095	388.207	348.724	237.95	216.255	335.829	110.214	114.944	144.329	113.275	57.1856	96.1638	59.6837	62.0581	44.2543	55.2075	43.2477	25.7815	34.4796	27.6873	24.6192	64.4456	35.3426	50.6796
AT2G01450	6766.48	5341.86	6611.5	7741.83	6765.58	7001.78	7469.68	6965.84	6620.61	6697.82	6881.83	6634.99	7033.29	7225.62	7470.62	8705.97	7307.11	7392.54	7462.28	7737.08	7712.17	6862.39	8239.22	6987.4	6171.27	6229.57	6594.62	7226.48	7220.12	8000.66	9755.07	10018.7	10437.5	9263.53	10166	9758.7	7779.93	9285.59	9874.33	7858.69	9014.53	8536.69	7853.47	8429.21	8142.79
AT5G24660	1195.54	771.987	1451.22	1143.37	948.847	1147.19	1184.77	801.463	1133.77	880.843	907.125	1264.11	1968.09	1542.52	1101.76	1132.98	1001.46	1091.84	785.66	957.008	897.077	735.05	864.392	1112.6	1142.65	1207.65	1184.96	603.199	526.912	648.84	1387.14	975.885	1399.55	1989.98	1845.65	2430.19	2924.92	2269.98	2298.85	3205.27	1613.94	3206.64	2180.04	1981.15	2429.85
AT3G21420	2111.76	1723.62	2520.46	1501.56	2254.91	1973.17	3549.66	3355.87	3138.16	3940.49	3641.56	3164.58	3261.61	3569.9	3636.3	3280.38	2683.14	3967.76	4128.43	4206.78	3644.08	3010.59	3234.32	2628.35	2100.13	1921.38	2669.34	2180.45	1618.37	2292.65	2253.02	1730.49	1612.59	1448.11	1397.46	1492	1798.03	1709.87	1031.26	1783.65	1380.9	1529.46	1348.91	1088.75	1178.3
AT2G43445	28.5755	31.3845	37.1871	27.7006	37.7821	23.3768	45.7118	48.6554	37.4457	53.4189	38.2635	37.5586	43.788	31.1079	40.6177	66.969	59.3855	37.6091	31.7038	54.6861	42.3059	39.2334	39.5905	42.4373	36.5452	36.4875	27.3032	44.6814	62.0495	67.6939	87.3559	98.2101	96.1638	213.605	150.548	195.983	158.045	187.758	105.991	127.309	166.124	138.483	126.669	124.681	136.993
AT3G21540	1635.24	1607.1	1568.75	1566.52	1689.89	1352.39	1340.57	1615.09	1581.04	1567.33	1695.73	1480.88	1529.03	1666.96	1365.77	1320.72	1568.32	1351.58	1386.05	1460.32	1761.46	1486.25	1447.25	1594.17	1506.47	1580.53	1345.14	1568.32	1601.08	1521.2	1525.37	1509.2	1300.43	1666.43	1657.18	1749.94	1846.75	1835.39	1644.29	1998.49	2195.37	1858.75	2157.26	2266.84	2069.55
AT5G01950	2911.62	2756.07	2824.84	3029.87	2780.42	2939.41	2573.85	2278.7	2502.62	2493.64	2571.12	2499.26	2318.4	2368.49	2560.95	2675.47	2842.4	2568	2371.84	2551.01	2279.71	2348.24	2559.08	2372.8	2553.29	2324.52	2468.21	2451.52	2428.07	2597.91	2334.61	2664.1	2550.56	2355.93	2430.61	2205.13	2211.55	2389.17	2310.31	1656.34	1849.28	1692.57	1597.81	1611.03	1622.54
AT1G04010	575.372	455.617	576.63	369.659	674.926	449.354	615.709	586.568	617.855	589.881	672.878	497.919	668.654	720.846	743.305	843.151	763.913	805.07	681.632	830.419	883.616	766.206	800.607	852.437	397.125	440.52	539.692	442.346	471.983	586.255	612.451	636.501	593.257	698.927	543.583	763.702	547.745	565.384	458.338	415.081	419.924	467.764	385.562	299.43	376.93
AT3G61830	500.715	520.55	534.852	397.36	578.754	496.107	500.031	563.592	544.003	516.003	453.562	478.604	609.481	623.231	532.092	568.688	674.835	544.157	533.02	588.382	773.044	463.878	517.975	620.877	451.536	462.768	510.569	697.03	707.975	987.31	1015.63	969.67	971.994	1041.32	937.766	1094.98	998.065	1021.07	690.372	751.919	629.886	629.327	717.791	623.404	652.896
AT1G15870	245.338	230.514	214.859	232.112	227.552	211.257	150.196	205.434	168.506	156.847	173.586	157.746	139.648	106.196	165.517	141.623	116.072	141.034	145.639	135.703	202.876	138.471	158.362	134.692	199.781	194.897	152.898	215.96	220.734	190.309	117.115	175.286	109.479	141.356	173.533	195.983	176.448	220.458	209.117	176.376	258.415	198.492	252.227	291.577	295.763
AT1G49170	407.523	452.009	364.066	457.537	370.093	495.241	302.257	250.035	278.763	240.953	223.048	312.273	282.847	292.844	210.197	242.625	245.64	217.428	186.26	233.935	270.181	206.552	146.265	189.123	354.895	401.362	332.188	388.729	449.605	381.896	272.627	433.865	381.696	395.797	490.718	407.139	454.65	402.942	560.032	367.34	541.056	557.008	507.787	569.409	524.613
AT5G02020	336.985	418.099	189.149	457.537	261.04	501.302	129.672	175.7	163.305	181.851	104.525	204.963	118.346	124.432	121.853	155.895	72.8822	96.3733	189.232	206.592	161.532	108.469	151.764	184.51	432.858	318.598	152.898	229.365	329.575	178.814	194.871	191.448	187.889	301.559	257.426	214.949	119.075	238.39	290.758	290.424	655.266	384.674	651.678	860.004	915.797
AT3G29160	1606.67	1895.7	1731.27	1653.44	1723.38	1734.21	2090.61	1717.81	1809.88	1878.75	1921.57	1941.24	1916.02	2204.37	1982.15	2083.72	2091.99	2327.06	2443.17	1990.98	1981.65	1996.29	1949.83	1892.15	1923.9	1528.02	1787.45	1842.36	1774.01	1766.43	2017.83	1719.3	1855.22	1927.15	1934.14	1894.08	2193.15	1955.64	1886.35	3360.43	2975.23	2535.77	2541.16	2777.34	2608.02
AT4G02820	807.581	837.642	795.621	783.258	662.905	741.13	762.174	879.852	920.541	846.746	890.326	806.973	828.421	864.586	872.266	701.528	820.599	788.616	669.743	877.004	856.694	643.89	737.923	838.599	887.643	714.621	775.41	884.692	871.745	830.209	753.565	906.268	687.941	901.537	844.679	988.767	1015.39	1094.9	1263.3	908.404	1177.86	1018.62	1226.13	1237.97	1145.04
AT3G09810	1830.12	2059.83	1969.08	2007.81	1761.16	2167.11	2653.15	2390.87	2390.29	2908.49	3315.86	2419.85	3182.32	3230.93	2997.59	2940.05	2807.31	3281.39	2860.28	2675.57	2802.76	3732.95	3212.33	2872.82	1987.25	2319.18	2411.78	2832.8	2734.25	2967.04	4041.41	3191.21	3444.14	4253.25	3971.72	3778.05	4535.68	3677.11	4348.49	5738.19	4487.65	5437.76	3979.52	4274.49	3997.75
AT3G27550	483.725	638.513	534.393	420.285	407.017	408.661	459.916	539.264	528.401	419.395	521.69	536.551	416.577	429.075	386.884	401.814	299.627	357.286	401.251	386.854	417.29	326.561	357.414	407.767	578.227	460.098	460.513	628.519	595.065	565.819	394.542	500.996	377.258	435.062	424.063	431.163	497.95	489.437	431.125	555.651	594.124	515.464	681.679	684.272	627.16
AT1G03360	1125	1171.33	1147.29	1206.41	974.608	1070.14	822.812	1031.22	1024.56	1038.83	918.324	1131.05	778.716	951.473	881.405	856.325	704.528	743.955	824.299	983.338	956.69	743.127	801.707	1070.16	1165.39	1157.81	859.139	981.502	1102.65	966.874	965.715	1064.15	881.748	967.503	1117.05	1011.53	996.983	1164.52	1284.78	1198.83	1443.2	1127.86	1569.47	1639.5	1444.37
AT4G37430	642.821	358.577	495.828	770.84	618.253	479.657	392.748	336.533	426.465	572.832	262.245	361.635	481.668	402.258	563.571	338.139	396.803	359.637	447.816	530.658	458.634	220.4	392.606	448.36	620.457	485.017	374.053	291.919	707.975	256.726	413.741	887.621	421.641	548.147	1087.17	796.577	691.718	959.887	1052.75	556.977	686.415	690.875	1619.47	1194.78	1892.57
AT2G28850	12.357	34.9919	26.1687	5.73115	68.6948	26.84	39.1815	35.14	27.0441	67.0577	61.5949	35.4124	47.3383	122.286	186.842	59.2841	70.1828	188.046	126.815	146.842	109.611	101.545	314.524	88.5649	8.93327	41.8271	40.0446	11.9151	19.3269	40.8718	111.355	57.1856	60.6572	389.514	143.653	448.865	542.333	298.514	171.877	1353.99	701.412	833.974	850.015	545.847	577.669
AT4G19160	7153.41	6710.15	8018.64	7049.32	7568.45	8474.51	10051.9	9502.68	8770.62	9834.75	7265.4	7218.76	10445.2	9220.82	9093.3	9832.37	10222.4	10612.8	15081.1	11923.6	10968.8	6316.58	11335	9447.84	7190.47	5706.29	7771.39	6349.23	7506.98	8621.4	10901.3	11655.9	13137.5	11961.9	10231.5	10481.9	7462.76	9813	5902.54	5906.61	8050.09	6210.18	6115.11	7001.76	6255.37
AT3G49710	232.723	174.599	210.727	223.515	257.606	207.794	203.371	172.997	153.944	140.935	178.252	214.62	170.418	143.74	164.502	173.461	302.326	158.663	108.982	138.741	178.839	132.701	159.462	183.588	180.29	179.768	161.999	644.902	444.519	436.817	231.349	274.74	393.532	274.859	260.874	233.915	383.205	360.749	169.012	156.484	201.887	141.56	202.226	179.658	171.44
AT5G10770	7682.44	6959.79	8322.57	7054.1	6089.79	7555.03	12539.9	10446.1	12056.5	15352.8	13996	9429.35	14051.2	14444.8	14645.7	12141.2	10932.3	14962.5	13413.7	15592.6	12468.7	14296	14577	14994.2	7809.31	6969.11	10645.5	7598.82	6963.79	9129.74	13833	9883.17	10854.7	10176.1	7391.81	8707.98	6850.06	7958.63	7380.68	6886.63	6042.76	6427.14	5338.43	5635.18	4424.17
AT4G17780	10.0401	20.923	12.8548	21.0142	20.6084	37.2297	41.0473	20.2731	33.2851	4.54629	7.46605	57.9475	29.5865	9.65418	9.13899	14.2721	13.4967	8.22699	0.990744	2.02541	5.76898	3.46177	1.09974	0.922551	21.115	15.129	13.6516	157.874	138.34	111.12	17.2792	55.9425	79.8899	34.5537	52.8643	37.9322	61.7025	78.0568	8.59385	2.65227	5.76819	4.61609	7.77792	4.9087	5.93902
AT5G19010	2009.81	1659.05	2203.68	1922.8	1988.71	1917.76	2516.01	2542.25	2332.04	2840.29	3032.15	2219.18	3146.82	3103.28	2906.2	2852.22	3511.84	3255.54	2997.99	2973.31	3001.79	2696.72	3110.05	2681.85	1722.5	1976.55	1981.3	2722.59	2752.56	3256.97	4894.81	3848.84	3908.69	4715.01	4107.32	4553.13	4262.89	4180.26	4029.08	3567.31	3999.66	3628.25	2913.39	3031.61	2963.57
AT3G13740	671.911	641.038	726.297	741.229	687.807	692.645	423.533	386.54	435.827	340.971	349.971	467.873	315.983	350.769	380.791	438.043	334.718	317.327	261.556	349.384	357.677	347.331	316.724	374.556	622.081	652.325	460.513	494.475	571.669	394.668	427.18	569.37	429.039	431.921	617.133	567.719	566.148	653.989	730.477	481.388	526.059	476.996	736.124	723.542	767.717
AT1G67710	763.816	653.303	840.612	596.04	1019.26	759.312	683.811	774.432	862.292	655.802	776.469	848.824	707.708	1011.54	769.706	853.032	812.501	967.259	986.781	1066.38	974.958	965.835	848.996	1159.65	665.123	765.347	692.59	650.86	575.738	616.909	623.971	602.936	674.626	490.034	395.333	451.394	400.525	532.685	402.478	440.277	502.986	416.987	337.228	310.23	323.479
AT1G32510	35.0115	24.1697	36.728	25.7902	31.7713	37.2297	59.7052	44.6008	47.8473	62.5114	41.9965	100.872	71.0075	71.87	74.1274	76.8497	13.4967	62.2901	38.639	75.953	74.9968	61.158	101.176	29.5216	31.6725	16.0189	17.292	38.7239	78.3248	49.8125	49.9177	39.7813	66.5749	120.938	85.0425	130.234	173.2	185.649	127.475	165.767	139.59	118.48	133.336	147.261	173.023
AT2G22360	685.555	805.536	667.991	676.276	644.872	675.329	551.34	467.633	488.875	547.827	554.354	633.13	488.768	554.579	481.32	409.499	418.398	474.815	524.104	621.802	482.672	558.499	568.563	564.601	683.802	665.674	626.152	632.987	660.166	645.008	632.611	610.395	699.777	609.401	604.492	556.339	736.1	740.485	882.301	795.682	847.924	810.893	765.569	846.259	785.93
AT1G64590	4931.98	4658.98	6429.24	2966.83	6057.16	4677.95	12183.6	10951.5	10493.1	11412.3	10939.6	9386.43	10872.4	9703.53	8795.77	5277.38	6200.38	12434.5	15946	13748.5	11894.7	8477.88	11726.5	15926.9	6211.87	4463.04	7822.35	5954.55	4286.5	7008.24	9365.32	3986.83	5972.51	3161.66	1482.5	2388.47	971.003	1182.45	655.997	671.025	468.377	617.018	1316.13	645.003	652.896
AT1G67170	737.815	828.984	791.948	816.69	844.087	861.478	551.34	616.302	712.509	608.066	648.613	682.493	601.197	622.159	653.946	638.95	626.247	594.694	622.187	614.713	689.394	677.354	591.658	655.933	700.856	840.102	682.579	814.692	825.971	715.257	745.885	716.064	656.873	796.306	836.635	819.336	864.918	855.46	1015.51	913.708	973.67	824.742	980.573	933.634	960.933
AT5G52050	219.594	336.572	245.16	577.891	106.477	439.83	288.264	190.567	290.204	113.657	152.121	189.939	186.986	340.042	181.764	205.298	361.712	177.468	261.556	151.906	256.72	244.632	148.464	157.756	276.119	422.721	336.739	722.35	554.377	582.423	962.835	814.274	914.296	964.362	900.991	876.235	1435.4	1020.01	903.786	929.622	1086.73	803.2	404.452	732.377	406.625
AT2G34260	961.786	813.472	959.979	877.822	975.466	791.347	727.657	792.002	859.172	811.512	887.526	927.16	753.863	809.879	838.756	1035.28	866.488	756.883	830.243	847.635	957.651	722.357	767.615	929.008	842.976	920.196	870.971	862.352	925.657	863.417	810.202	898.809	766.352	1027.19	1174.51	1034.29	971.003	1109.67	1163.03	1058.26	1134.03	1101.71	1348.91	1507.95	1303.42
AT4G12730	5900.2	7161.8	6365.42	4951.72	4453.14	5404.36	9388.64	11512.4	10335	11478.2	10202.4	9867.18	9800.22	8963.37	10366.7	8064.83	8597.4	10772.7	10184.8	9603.5	10673.6	10609.2	11223.9	11866.8	6294.71	7991.65	9516.06	9395.02	8825.27	9272.79	10096.8	8267.05	8746.47	8255.19	7381.46	8047.96	8238.91	7133.76	5318.16	5767.37	4524.57	5326.97	6127.89	4872.37	5141.61
AT4G28450	2294.28	2138.84	2393.75	2148.23	2271.22	2174.91	1595.25	1947.57	1805.72	1570.74	1687.33	2085.04	1648.56	1727.03	1425.68	1707.16	1498.13	1463.23	1567.36	1578.81	1755.69	1425.1	1396.66	1799.9	2071.71	2320.07	1816.57	1857.26	2136.13	1897.98	1564.73	1826.21	1509.03	1801.5	2157.09	1872.59	1977.73	1963.02	2344.69	2111.21	2338.42	2204.95	2525.6	2548.59	2466.28
AT4G15770	2474.49	2797.55	2731.19	2542.72	2078.88	2600.88	2231.48	2527.38	2634.72	2381.12	2622.45	2957.47	2342.06	2289.11	2257.33	2521.77	2062.3	2045	2290.6	2156.05	2255.67	2140.53	1811.26	2508.42	2963.41	2848.69	2459.1	2730.04	3371.02	2710.31	2527.56	3020.89	2282.78	2830.26	3391.36	2991.59	3060.23	3484.08	4226.74	3030.22	3721.64	2968.15	4085.63	4385.43	4032.2
AT3G47640	1063.47	1353.5	1074.29	1233.15	1018.4	1167.11	684.744	679.824	749.955	717.177	577.685	938.965	772.798	703.683	548.34	600.526	645.142	542.981	741.076	681.551	692.278	651.967	608.154	679.92	1125.59	1119.54	824.555	728.307	811.73	687.157	489.577	514.671	618.407	532.441	588.402	426.105	594.293	706.73	885.166	879.229	1068.27	1086.32	1103.91	1282.15	1194.53
AT3G55510	1692.39	1739.86	1721.63	1729.85	1459.76	1774.04	1140	1442.09	1333.48	1258.18	1409.22	1683.7	1187.01	1435.26	1238.84	1320.72	1311.88	1117.7	1055.14	1051.19	1483.59	1033.92	1141.53	1294.34	1751.73	1709.57	1276.88	1663.64	1734.34	1509.7	1317.06	1475.64	1102.19	1559.63	1646.84	1687.98	1892.21	1780.54	1824.76	1682.87	2040.79	1754.11	1978.92	2057.73	2070.34
AT1G68410	1949.06	2080.4	1863.03	2246.61	2047.11	2261.49	2396.6	2530.08	2248.82	2234.5	2233.28	2760.02	2633.2	2289.11	2054.24	2244.01	2051.5	2215.41	2168.74	2226.94	1924.92	2153.22	2584.38	1986.25	2352.7	1827.93	2226.12	2520.03	2350.76	2392.28	1823.92	1946.8	2149.63	1663.29	1627.3	1614.65	1532.82	1617.04	1492.46	1104.67	1343.99	1249.42	1075.02	1234.05	1167.61
AT2G02230	1068.36	1668.79	1090.36	1704.06	1307.78	1140.27	874.121	763.62	939.264	981.998	901.525	977.596	1065.11	930.02	1058.09	795.943	761.214	971.96	1172.05	1252.72	1135.53	1011.99	1019.45	1177.17	1439.07	1171.16	1048.44	878.735	1038.57	855.754	815.962	1015.67	875.83	887.402	842.381	883.821	981.828	1021.07	1280.48	1641.76	1732.76	1626.4	1936.7	2237.38	2033.92
AT5G16230	378.175	222.938	395.285	369.659	477.429	365.37	166.988	178.403	206.992	187.534	167.053	178.135	166.868	163.048	163.486	114.177	97.1762	180.994	158.519	203.554	209.606	178.858	182.556	190.045	277.744	391.573	217.515	163.832	208.527	132.833	119.034	145.45	109.479	146.068	256.277	170.695	205.675	187.758	270.706	289.098	238.803	283.12	493.342	458.472	638.247
AT2G38823	383.067	388.879	411.813	304.706	239.573	481.388	321.848	256.793	304.767	231.861	225.848	236.083	223.674	168.412	190.903	354.606	175.457	218.603	180.315	193.427	225.952	178.858	163.861	166.059	347.586	552.652	352.211	224.897	217.682	223.518	208.31	198.907	220.437	193.187	286.157	175.753	184.025	168.771	531.386	438.951	350.706	598.553	598.344	861.967	648.145
AT4G12290	3044.71	4042.47	3330.31	2635.38	2936.7	3621.67	6998.56	4326.28	4535.09	5566.93	4943.46	4346.06	5965.82	5893.34	4415.15	4133.42	4664.46	6560.44	6477.48	4789.09	3891.18	6346.59	5523.97	4776.04	4063.02	2945.7	4779.87	3428.56	2639.65	3368.09	4375.48	2396.82	3853.95	2082.65	1288.28	1476.83	1265.44	1060.1	1236.08	602.066	652.959	612.401	481.12	472.217	445.426
AT3G02832	97.0539	80.8061	106.052	95.5192	114.205	77.9226	69.0341	55.4131	71.771	65.9211	75.5937	67.6054	52.0722	40.7621	53.8185	70.2626	72.8822	56.4137	50.5279	33.4193	69.2278	53.0805	54.9868	43.3599	78.7752	74.7548	80.0893	52.1283	71.2044	58.7532	60.4772	119.344	115.397	87.9549	149.399	115.061	124.488	160.333	254.951	66.3068	128.054	144.638	273.894	183.585	262.901
AT5G11210	1475.63	1784.59	1444.33	1587.53	1112	1616.46	2291.19	1746.19	1802.6	1871.93	1650	1577.46	2099.46	1847.17	2051.2	2456.99	2569.77	2713.73	2153.88	2434.55	1474.94	1527.8	2647.06	1798.05	1716	1229.9	1924.87	1590.66	1249.13	1615.71	1496.57	1424.67	1909.96	1360.16	1014.76	1150.61	1068.43	894.489	786.337	859.337	579.126	933.989	609.455	491.851	585.587
AT5G05990	531.865	466.078	505.469	495.745	487.733	474.462	372.224	471.687	540.883	375.069	464.761	465.726	286.397	363.641	425.471	417.184	288.829	343.183	356.668	433.438	497.094	376.179	302.427	471.423	440.167	489.466	427.749	439.367	497.413	464.917	444.459	551.966	427.559	419.356	513.703	576.57	467.64	562.22	560.032	537.085	589.509	484.69	800.014	780.483	681.799
AT3G21060	478.833	461.749	487.564	454.672	552.993	412.99	463.648	493.312	520.08	523.959	528.223	414.218	497.053	509.526	491.475	458.903	439.992	535.93	491.409	575.217	520.17	576.962	564.164	603.348	419.052	396.913	427.749	548.092	525.895	596.473	687.328	607.908	505.97	672.226	629.775	790.255	733.935	724.662	711.857	765.181	711.795	718.572	736.124	736.304	668.338
AT5G62900	2154.75	2311.99	2280.81	2225.6	2011.9	2505.64	2151.25	2294.91	2003.35	1678.72	1196.43	2283.56	2153.89	2052.05	1492.7	1786.21	1411.75	1552.55	1451.44	1229.43	1524.93	972.758	957.87	1372.76	3289.88	2702.74	2809.49	4049.63	4683.21	3599.27	3946.38	3703.39	4038.88	3254.33	3398.25	3324.13	3387.14	2777.34	2880.37	1369.9	2141.15	1843.36	1432.8	1902.61	1709.65
AT4G34020	376.373	349.919	404.008	412.643	405.299	384.418	244.418	255.441	312.048	239.817	196.917	290.811	194.087	253.154	271.123	382.053	237.542	251.511	295.242	303.812	364.408	245.786	265.036	348.724	337.028	301.689	244.818	274.046	311.265	302.707	301.426	438.838	359.505	343.966	387.288	402.082	361.555	433.532	452.609	371.318	508.754	400.061	542.232	563.518	555.892
AT5G03450	532.123	525.24	536.229	577.891	546.982	513.423	478.574	487.906	458.71	478.497	457.295	476.457	439.063	492.363	510.768	578.568	515.574	488.918	511.224	564.077	492.287	484.648	492.682	485.262	430.421	486.796	412.278	531.709	540.136	519.838	466.538	532.075	535.558	566.995	501.061	568.984	561.818	534.794	555.735	555.651	687.568	606.247	612.233	664.637	654.084
AT1G49200	39.6453	42.5675	42.6963	27.7006	38.6408	77.0568	15.8592	32.437	35.3654	21.5949	13.9988	31.12	22.4857	31.1079	23.3552	24.1528	8.09802	30.5574	30.7131	28.3558	68.2663	18.4628	26.3937	26.754	25.1756	44.4969	20.0223	20.8513	48.8259	21.7131	16.3192	17.4043	25.1505	31.4124	34.4767	27.817	22.7325	20.0416	52.9954	202.899	94.5983	166.179	112.78	107.991	101.359
AT1G63180	29.3478	43.6497	21.1186	64.9531	54.0972	35.4981	53.1749	39.1947	35.3654	34.0971	61.5949	26.8276	43.788	38.6167	87.3282	53.7948	35.0914	72.8676	107.991	91.1436	83.6503	182.32	153.963	119.932	66.5935	30.2579	37.3143	35.7452	40.6882	39.5946	101.755	108.155	88.7666	117.797	72.4011	112.532	75.775	88.605	186.2	217.486	377.24	270.811	271.116	413.312	370.595
AT3G28430	1061.67	1308.77	1085.31	1017.28	974.608	1139.4	1552.33	1355.59	1413.58	1401.39	1283.23	1363.91	1781.11	1689.48	1497.78	1578.71	1938.13	1726.49	1422.71	1501.84	1372.06	1354.71	1406.56	1394.9	1193.81	1002.96	1255.95	1918.32	1673.3	1768.98	2025.51	1914.48	2373.03	1898.88	1381.37	1805.57	1717.93	1604.38	1360.69	1387.14	1230.93	1383.29	1045.57	1072.06	973.603
AT1G13260	294.766	630.216	420.995	358.197	399.289	463.206	414.205	402.759	333.891	404.619	365.836	462.507	389.358	519.181	504.676	511.599	558.763	493.62	1212.67	597.497	823.042	769.668	648.844	643.018	647.256	448.529	495.097	847.458	1108.75	1074.16	1592.57	1315.27	1364.05	1141.84	666.55	953.363	872.495	1182.45	1587	3483.76	6551.51	3266.65	2058.37	3370.31	2600.89
AT4G07410	5061.47	5047.5	4815.96	5002.34	5040.48	4491.8	3989.05	4341.15	4434.2	4021.19	4014.87	4498.45	4066.36	4416.25	4011	3854.56	4742.74	3984.21	3787.61	4334.38	4553.65	3572.55	3712.71	4361.82	5166.68	4221.87	4393.99	4661.76	4225.47	4396.27	3857.1	4564.91	3729.68	4754.27	4271.66	4984.3	5176.52	5381.7	4639.24	5236.91	5907.78	5317.74	5800.66	5853.13	5754.12
AT3G44940	507.409	442.269	634.017	409.778	532.385	460.609	579.327	609.544	674.023	721.723	611.283	746.879	590.546	484.855	670.193	434.75	488.58	679.314	734.141	577.243	652.857	493.88	402.503	632.87	493.766	506.375	634.343	488.517	564.549	486.63	388.782	503.482	392.052	391.085	398.781	409.668	448.155	441.97	297.92	697.548	476.452	641.637	941.128	793.245	800.58
AT1G33840	172.74	169.549	181.345	143.279	694.676	174.893	160.458	333.83	160.185	211.402	302.375	191.012	242.609	275.681	432.579	250.31	305.025	426.628	349.733	381.79	460.557	551.576	528.973	258.314	175.417	371.104	222.976	177.236	237.009	182.646	246.709	186.475	192.328	329.831	535.538	467.831	755.585	571.713	644.538	1281.05	940.215	1104.78	1057.8	894.364	896.792
AT4G14570	1084.84	870.469	1204.22	958.058	1284.59	1008.66	1375.08	1158.27	1289.8	1526.42	1786.25	1215.82	1622.52	1634.78	1666.34	1594.08	1684.39	1853.42	1768.48	1943.38	1844.15	2373.62	1989.42	2216.89	1002.96	1033.22	1102.14	1143.84	957.19	1199.33	1628.08	1200.9	1220.54	1454.4	1152.67	1196.13	1094.41	1027.4	1270.46	1442.84	1110.95	1254.04	1219.47	1109.37	1112.97
AT3G06110	1468.94	1181.43	1425.51	1684.96	1674.44	1457.15	1031.78	997.436	1096.33	836.517	787.668	841.312	930.198	941.819	1018.49	1197.76	898.88	863.834	931.299	1010.68	1044.19	859.674	821.502	979.749	1073.62	1463.06	1134.9	1209.38	1270.49	1173.79	1470.65	1544.01	1337.42	1441.83	2059.41	1570.39	1622.67	1892.35	2356.15	1448.14	1445.51	1514.08	1615.58	1532.49	1635.61
AT5G22930	137.729	102.09	178.59	76.4154	133.955	91.7755	221.096	237.871	275.642	301.191	359.304	187.793	257.994	226.337	304.633	236.038	237.542	279.718	284.344	263.304	249.989	283.865	184.756	337.654	127.502	108.573	192.032	99.7885	86.4624	127.724	99.8354	68.3741	106.52	169.627	106.878	204.834	291.193	223.622	153.257	625.936	304.56	575.473	547.788	418.221	376.534
AT1G66400	822.77	1459.92	864.027	752.692	954.858	1477.93	1488.9	1300.18	1197.22	1333.2	936.056	1329.57	1474.59	1223.94	1584.09	926.588	1014.95	1306.92	1765.51	1223.35	1207.64	811.209	1409.86	1286.96	1529.21	1153.36	1811.11	610.646	665.252	752.297	631.651	589.261	745.639	461.763	496.465	606.916	417.845	340.707	488.417	293.076	246.879	350.823	345.006	299.43	313.58
AT2G34750	3570.4	3781.29	3551.14	3955.45	3407.26	3365.39	3656.01	4095.17	3943.24	3896.17	3964.47	4157.2	3806	3854.16	3619.04	3766.73	3479.45	3810.27	4178.96	4273.62	4246.93	4082.59	3767.69	4481.75	3848.62	3359.52	3442.93	3942.39	4110.53	4186.81	3859.98	3608.91	3163.05	3942.26	3787.84	3827.36	4007.42	4467.17	4518.93	4786.03	5707.05	5003.84	5190.65	5790.3	5015.3
AT2G47115	15.1888	8.29706	7.8047	17.1935	10.3042	11.2555	9.32893	8.10924	9.36143	5.68286	8.3993	18.2427	2.36692	2.14537	4.06177	4.39141	2.69934	1.17528	0.990744	1.01271	0	0	0	1.8451	16.2423	6.22957	12.7415	99.7885	83.4108	49.8125	15.3593	17.4043	39.945	0	21.8352	2.52882	27.0625	2.10964	4.29692	2.65227	2.30728	4.61609	5.00009	2.94522	3.95935
AT4G18380	1235.18	1386.33	1178.05	1092.74	1140.33	1203.47	1175.45	1247.47	1410.46	1592.34	1359.75	1390.74	1384.65	1425.6	1532.3	1367.92	1355.07	1630.12	1495.03	1526.15	1515.32	1168.93	1251.5	1350.61	1426.89	1161.37	1417.03	1035.12	1029.41	1099.71	1015.63	988.317	1174.68	1121.42	771.129	979.916	1009.97	947.23	766.285	1273.09	1460.51	1270.96	1185.58	1155.51	1069.82
AT1G08610	523.113	484.837	519.242	453.716	510.059	492.644	224.827	327.073	288.124	242.09	237.98	318.711	252.077	249.936	252.845	241.528	156.562	255.037	191.214	230.897	264.412	203.091	178.157	263.849	413.367	417.381	258.47	315.749	330.592	289.934	204.47	279.712	162.739	237.164	333.275	309.78	283.615	356.53	342.322	294.402	456.841	364.671	457.23	427.057	450.574
AT1G22160	564.56	548.327	892.032	499.566	769.382	520.35	592.387	570.35	617.855	494.409	470.361	494.7	476.934	602.85	451.872	570.883	404.901	614.674	617.233	542.811	705.739	369.256	332.12	564.601	518.13	735.979	584.287	562.986	521.826	693.544	886.039	645.203	764.872	491.605	412.571	518.407	349.648	385.01	383.858	143.223	119.978	123.096	125.558	121.736	114.029
AT3G06500	1587.62	1502.13	1294.2	1979.16	1804.96	1645.03	1100.81	1155.57	1086.97	863.794	1012.58	1560.29	1178.72	1128.47	1073.32	1202.15	1085.13	929.65	806.466	1058.28	918.23	1112.38	1162.42	1049.86	1728.18	1553.83	1108.51	1410.44	1284.73	1269.58	1075.15	1230.73	1158.4	1295.76	1522.72	1361.77	1547.98	1905.01	1787.52	1506.49	1898.89	1852.59	2029.48	2504.42	2354.23
AT1G68690	1609.5	2497.41	1707.85	1824.42	1636.65	1888.32	3004.85	2469.26	2492.22	2544.78	3113.34	2509.99	3314.87	3260.97	3244.34	3666.83	3727.79	3671.59	3233.79	2962.17	2680.65	4225.67	3599.43	2563.77	1962.07	1884.89	2301.66	2834.29	2314.14	2511.06	2802.11	2492.55	2805.02	2544.41	1821.52	2096.39	2472.43	2004.16	1904.97	2097.95	1592.02	2424.99	1407.8	1414.69	1559.19
AT5G55090	115.332	170.992	120.743	129.906	118.499	102.165	147.397	155.427	158.104	178.442	225.848	168.477	239.059	227.41	236.598	200.907	229.444	334.956	298.214	209.63	190.376	227.323	274.934	223.257	180.29	100.563	130.145	153.406	130.202	237.567	351.344	285.928	276.656	468.045	263.172	383.116	345.318	376.571	373.832	490.671	646.037	615.479	399.452	496.76	469.578
AT3G26850	400.572	382.386	380.135	393.539	406.158	327.275	420.735	401.407	493.035	461.448	426.498	426.022	385.808	424.784	451.872	414.988	421.097	441.907	351.714	388.879	395.175	338.1	414.6	426.218	376.822	360.425	339.469	396.175	424.175	408.718	399.341	382.895	380.217	441.345	444.75	582.892	478.465	499.985	554.303	493.323	500.679	486.228	663.345	567.445	539.263
AT1G64620	724.943	1091.96	706.555	860.628	630.275	904.768	478.574	475.742	582.489	464.858	407.833	603.084	362.138	508.454	423.44	513.795	399.502	389.019	475.557	512.429	457.673	476.571	449.792	518.473	750.395	816.964	583.377	624.051	564.549	510.898	316.785	376.679	343.231	384.802	371.199	331.275	492.538	517.917	449.745	795.682	879.072	737.036	868.349	920.871	874.619
AT5G53470	810.155	667.372	819.035	816.69	710.133	730.741	834.939	858.228	930.943	919.486	1000.45	860.628	969.253	1056.6	966.702	1038.57	723.423	852.081	852.04	968.147	1035.53	885.06	878.689	1001.89	801.558	787.596	869.15	1184.06	1231.84	1272.14	1458.17	1525.36	1596.32	1245.5	1337.7	1335.21	1341.22	1294.27	1405.09	998.581	1018.66	1066.32	1031.69	899.273	985.877
AT1G52140	1345.37	1997.43	1291.45	1751.82	1224.48	1543.73	1694.13	1731.32	1976.3	1849.2	1773.19	1415.42	1289.97	1465.29	1603.39	1400.86	1031.15	1706.51	2548.19	2030.48	2154.72	2910.2	2098.3	2835	1869.49	2064.66	2065.03	1659.17	1699.75	1467.55	1030.03	1275.49	1127.34	1074.31	1172.21	1154.4	1382.35	1407.13	1851.97	2117.84	2510.32	2606.55	3567.84	3874.92	3945.49
AT5G16370	2036.33	2099.16	1855.68	2226.55	1990.43	2306.51	2071.96	1648.88	1775.55	1817.38	1972.9	1766.33	2317.21	2149.67	1841	1855.37	1668.19	2249.49	2402.55	1897.81	1746.08	2227.07	1811.26	1608.01	2332.4	2128.73	1883.01	1751.51	1954.05	1818.8	2940.34	2129.54	2748.81	2550.69	2180.08	2145.7	1907.37	2088.55	3143.92	4186.61	5024.09	3928.29	3178.39	5526.21	3811.27
AT1G15440	2207.01	2429.96	2067.79	2183.57	1846.17	2022.52	2180.17	2489.54	2423.57	2298.15	2680.31	2616.22	2415.44	2441.44	2193.36	2241.82	2391.62	2200.13	2227.19	2333.28	2535.47	2377.08	2158.78	2597.9	2277.99	1966.76	1772.88	2564.71	2312.11	2420.38	2355.73	2512.44	1966.18	2858.53	2188.12	2935.95	2853.47	2952.45	2638.31	3077.96	4064.27	3218.95	3521.17	3924.01	3432.36
AT1G21000	2149.34	2941.49	2375.38	2037.43	2226.57	2265.82	4409.79	3099.08	3693.61	3330.15	3894.48	3055.12	4016.66	4759.51	3524.6	3637.19	3652.21	3715.07	4044.22	3166.73	3116.21	3552.93	2680.06	2584.99	2908.19	2615.53	4041.78	7102.86	6235.47	7524.24	11362	9863.28	11665.4	8874.02	7505.58	7768.52	8487.88	7427	8250.09	6706.27	10365.4	7807.35	4045.07	6220.3	4769.82
AT5G14180	179.949	139.968	157.471	179.576	130.52	171.43	164.189	127.045	205.952	135.252	107.324	182.427	134.914	188.793	146.224	176.754	221.346	186.87	117.899	146.842	137.494	130.393	147.365	148.531	124.254	121.922	156.538	199.577	256.336	153.269	164.152	202.636	149.424	109.944	139.056	127.705	126.653	156.114	148.96	143.223	208.808	193.876	239.449	303.357	333.377
AT5G14760	1475.37	1933.94	1414.95	1784.3	967.738	1436.37	2822.93	2427.37	2573.35	3990.5	2740.04	2176.25	4500.69	4035.45	4387.73	2316.47	3484.85	4140.53	4281	4073.11	3201.79	3057.9	4831.14	2568.38	2024.6	1322.45	2458.19	5269.43	5252.85	5217.54	8336.25	7447.81	6954.86	9751.99	6445.99	7916.46	10154.9	9103.11	6940.96	9660.91	10770.4	8287.42	4914.53	5173.77	4850.59
AT4G22350	598.027	615.425	608.767	722.125	686.089	645.026	490.702	443.305	556.485	398.937	434.897	508.651	422.495	525.617	444.764	503.914	515.574	487.743	397.288	419.26	430.751	432.722	404.703	429.909	516.506	632.746	494.187	606.178	611.34	567.096	533.735	614.124	658.352	684.791	669.997	642.319	683.058	645.551	754.826	611.349	667.956	630.866	643.9	516.395	619.638
AT1G30200	1748	1783.87	1788.2	1733.67	1764.6	1812.13	1664.28	1570.49	1612.25	1718.5	1434.41	1604.29	1759.8	1768.86	1570.89	1860.86	1697.88	1590.16	1774.42	1668.94	1671.08	1451.64	1451.65	1697.49	1899.54	1643.72	1670.95	2128.33	2292.78	2095.96	2556.36	2406.77	2566.83	2267.98	2554.72	2354.33	2740.89	2344.87	2128.41	2193.43	2634.91	2451.14	2011.7	2027.29	1931.76
AT2G03370	57.9234	68.5409	97.3292	51.5804	91.8793	58.009	154.86	158.13	126.899	202.31	203.45	114.822	156.217	129.795	166.533	101.002	126.869	141.034	142.667	101.271	184.607	256.171	171.559	174.362	73.0904	88.1039	156.538	75.9584	72.2216	106.011	134.394	82.049	103.561	81.6724	40.2228	44.2543	45.465	32.6995	37.24	18.5659	14.9973	13.8483	27.7783	10.7991	12.6699
AT1G55760	2216.53	2868.98	2353.35	2030.74	3416.71	2526.42	3535.67	2734.16	3170.41	3197.18	3157.2	2528.23	3229.66	2771.82	2588.37	2751.22	2917.99	3233.21	3638.01	2985.46	2612.39	3041.75	3112.25	2768.57	2876.51	2087.8	3007.9	2598.97	2619.3	2646.45	2319.25	2007.71	2473.63	1781.09	1519.27	1532.46	1478.7	1477.8	1495.33	958.797	1017.51	990.921	1237.8	967.995	1089.22
AT2G35930	2385.67	3708.42	2475.93	2323.03	2716.02	2482.27	3303.37	2909.86	3027.9	3751.82	5417.55	3513.34	3964.59	3498.03	4148.09	3699.76	3282.4	3415.38	4634.7	3845.25	3377.74	4883.41	5385.41	3049.95	3408.45	2983.07	3935.29	2895.36	2679.32	2758.85	2947.06	2497.52	2825.74	2198.87	1820.37	1928.22	2044.84	2159.22	2344.69	2009.1	2197.68	2023.39	1851.7	1788.73	1884.65
AT1G10650	1086.64	1432.14	1130.3	1091.78	1215.04	1250.22	1358.29	1210.98	1220.11	1270.69	1424.15	1269.48	1213.05	1339.79	1180.96	1303.15	1082.44	1183.51	1597.08	1456.27	1195.14	1451.64	1519.83	1124.59	1257.97	1143.57	1446.16	1122.99	1060.95	989.864	1015.63	773.249	954.241	797.876	814.799	730.828	868.165	941.956	763.42	847.401	794.857	806.277	733.346	609.66	624.785
AT3G12200	1967.85	2290.71	2113.24	1954.32	1968.96	1967.98	1995.46	1907.02	2069.92	2106.07	2066.23	1866.12	2001.23	2081.01	1939.5	1757.66	1846.35	1825.22	1888.36	1989.97	1763.39	1837.05	1889.35	1738.09	1905.22	1834.16	2082.32	2165.56	1932.69	1885.21	1754.8	1684.49	1580.05	1457.54	1512.38	1418.67	1590.19	1554.81	1244.68	1342.05	1409.75	1280.2	1182.24	1202.63	1208.39
AT1G14720	1622.37	1112.89	1749.17	1384.07	1667.57	1422.52	1252.88	1505.62	1323.08	1320.7	1119.91	1251.24	1261.57	1054.45	1044.89	1158.23	1082.44	1297.51	1083.87	1192.97	1312.44	825.056	866.592	1078.46	1475.61	1552.05	1399.74	1481.93	1737.39	1491.82	1602.17	1509.2	1611.11	1799.93	1891.62	1902.93	1897.62	1729.91	1592.73	1713.37	1780.06	1995.69	1971.15	2128.41	1748.05
AT1G14780	1061.93	1591.23	1367.66	963.789	1438.3	1305.64	2384.47	1777.27	1823.4	2252.68	2107.29	1434.74	2765.74	2217.24	2323.34	2841.24	2499.59	3169.74	4214.62	2943.94	2169.14	2324	3279.41	2304.53	1443.13	923.756	1801.1	1185.55	970.414	1419.02	1810.48	1089.01	1580.05	1455.97	930.871	1102.56	901.723	965.162	508.469	872.598	596.431	858.593	670.012	513.45	460.076
AT4G14370	943.765	1377.67	961.356	1203.54	1023.55	1261.48	1969.34	1373.16	1339.73	1500.27	1486.68	1554.93	1981.11	1668.03	1613.54	1945.4	2313.33	2127.26	1626.8	1599.06	1168.22	1669.73	2124.69	1266.66	1262.84	784.926	1581.76	1434.27	1071.12	1229.99	925.397	687.471	1010.46	750.757	471.182	701.746	628.933	548.507	369.535	920.339	454.533	923.218	588.899	538.975	572.125
AT2G43290	4009.07	4686.75	4630.03	4559.13	3859.79	5263.24	6244.79	6503.61	5888.34	6634.17	4471.23	5997.57	5970.55	5248.66	4836.56	5412.41	3533.44	6008.05	6605.29	5388.61	4753.64	3140.98	6365.27	4586.92	5562.18	5079.77	7633.96	4141.97	4736.11	4674.71	3984.77	3570.37	4612.9	2505.14	2833.99	2785.49	2328.46	2604.35	1631.4	1632.47	1364.75	1764.89	1626.14	1382.29	1350.53
AT5G22840	1027.95	1094.49	1011.4	900.746	937.684	896.11	753.778	750.105	821.726	733.089	780.202	729.71	707.708	753.026	702.687	692.745	488.58	654.633	751.975	744.339	778.813	723.511	692.833	868.12	977.788	1028.77	847.308	869.799	874.797	860.863	765.084	909.998	676.106	854.419	890.648	762.438	933.115	929.298	1112.9	993.276	1060.19	1040.16	1098.91	1276.26	1118.12
AT1G60080	823.799	811.308	710.228	764.154	752.208	810.395	574.662	652.794	615.774	577.378	559.954	764.049	525.456	673.648	594.035	667.495	434.594	533.579	541.937	576.23	599.013	529.651	434.396	614.419	838.916	785.816	708.062	890.65	836.143	673.108	695.008	822.976	611.01	757.04	922.827	751.058	867.083	838.583	966.808	844.749	920.603	806.277	1037.8	1093.66	1085.65
AT1G67810	2345	2352.4	2202.3	2135.81	2038.52	2787.9	4775.48	3597.8	3583.35	4553.11	5335.42	2640.9	3106.58	3093.63	4187.69	3882.01	2710.14	4239.25	5308.41	4460.97	3797.91	5789.24	6107.93	3752.01	2554.1	2157.21	3778.76	2195.35	1888.95	3419.18	3831.18	2986.08	3318.39	1861.19	1597.42	1609.59	1185.34	1222.54	1390.77	875.25	992.129	904.754	851.682	852.15	877.787
AT1G62430	524.4	515.86	528.424	417.419	492.027	499.57	918.9	855.525	843.569	928.579	946.322	730.783	964.519	1035.14	1000.21	1013.32	788.207	1212.89	1192.86	1050.18	1203.79	1239.31	1243.8	1275.89	652.941	519.724	779.05	698.52	632.702	862.14	1017.55	834.164	825.529	796.306	697.579	853.475	764.245	764.746	719.018	689.591	654.113	767.81	787.792	596.897	747.524
AT5G15810	2634.87	2403.26	2516.79	2626.78	3068.94	2543.74	2185.77	2547.65	2368.44	2190.17	2308.88	2606.57	2347.98	2264.44	2056.27	1934.42	2264.75	2035.59	2290.6	2083.14	2400.86	2023.98	2185.17	2449.37	2545.98	2567.47	2082.32	2610.89	2693.56	2526.39	2307.73	2313.53	1976.54	2644.93	2452.44	2527.55	2707.33	2761.52	2609.66	2954.63	3421.69	3063.55	2993.39	3325.15	2998.41
AT4G37295	132.323	108.944	118.907	144.234	114.205	109.092	72.7657	82.4439	76.9718	64.7846	66.2612	66.5323	79.2917	62.2159	53.8185	73.5561	124.17	58.7642	96.1022	75.953	47.1134	70.3894	78.0812	47.0501	128.314	159.299	141.066	195.109	214.63	186.478	208.31	310.792	242.629	161.774	255.128	128.97	159.128	165.607	223.44	37.1318	80.7547	69.2414	62.7789	70.6852	66.517
AT4G14580	3465.36	5176.28	4501.48	4450.24	4444.55	3733.36	4729.77	4333.04	5012.53	5919.26	5699.39	3762.3	6171.74	6574.5	5197.04	4767.98	5549.84	7256.21	9888.62	7861.64	5959.36	7275.49	8456.97	8344.47	4924.67	3241.16	5245.85	3039.83	3158.42	3227.6	3791.82	3283.2	3355.38	3007.74	2185.82	2366.97	2473.51	3004.13	2619.69	3247.71	3397.46	3469.76	3000.05	3337.91	2918.43
AT5G07250	947.884	951.276	1148.21	803.317	1039.87	967.106	1138.13	1029.87	1062	1113.84	1058.31	1147.15	1058.01	1158.5	1144.41	1175.8	985.259	1071.86	1332.55	1207.15	1280.71	1029.3	1020.55	1158.72	916.067	1069.71	1093.95	854.905	836.143	922.17	1098.19	811.787	1040.05	855.989	828.59	872.441	808.628	762.636	736.206	828.835	640.269	763.194	741.124	621.441	715.454
AT1G09157	23.4268	15.5119	11.4775	23.8798	32.63	22.511	14.9263	14.8669	8.32127	4.54629	4.66628	20.3889	5.91729	4.29075	3.04633	8.78282	10.7974	2.35057	1.98149	1.01271	2.88449	0	3.29921	1.8451	30.0483	14.239	6.37074	84.8947	115.961	79.1891	12.4794	13.6748	44.3833	4.71187	44.8197	13.9085	23.815	33.7543	4.29692	0	12.69	6.15479	2.77783	5.89044	3.56341
AT3G13310	4278.86	5459.82	4122.26	4991.84	5204.49	5113.45	4604.76	4599.29	5151.91	4490.59	4409.63	4641.17	5073.49	5620.88	5052.85	4945.83	3949.13	4302.72	7578.2	5652.93	6079.55	5660	4117.41	5324.04	4755.75	4748.71	4120.05	4021.33	4794.09	4843.31	5374.79	5855.31	5836.4	5545.87	5796.68	5582.36	5824.93	6539.89	8795.8	8836.05	12438.5	10590.9	8257.37	11363.6	9694.85
AT1G75080	1332.24	1615.04	1341.95	1301.93	1139.48	1427.71	1791.15	1763.76	1863.97	1774.19	1766.65	1881.15	1700.63	1680.9	1551.6	1726.92	1719.48	1563.13	1794.24	1697.3	1519.17	1655.88	1534.13	1671.66	1609.61	1339.36	1547.18	1828.96	1720.09	1642.54	1385.22	1213.33	1362.57	1102.58	1104.4	1274.52	1139.87	1211.99	1098.58	1062.24	1158.25	1130.94	1162.8	1058.31	1082.09
AT5G07390	1680.04	2459.9	1845.58	1656.3	1825.56	1719.49	2709.12	2055.69	2462.06	2385.66	2447	2061.43	2933.79	2663.48	2642.18	2743.53	2982.77	3321.35	3335.83	2783.93	2263.36	2975.97	3448.77	2209.51	2105	1690.88	2442.72	2085.13	1661.1	2005.27	1824.88	1650.92	2145.19	1581.62	1375.62	1332.69	1642.15	1386.04	1081.39	1767.74	1236.7	1567.93	1141.13	1059.3	1000.53
AT3G59290	663.931	554.821	684.059	478.551	661.187	503.899	1040.18	794.705	816.525	913.803	1257.1	639.569	992.922	1060.89	1222.59	1194.46	1346.97	1467.93	1448.47	1315.51	1243.22	1802.43	1719.99	1374.6	497.015	538.413	734.455	610.646	507.585	837.872	1102.99	987.074	906.899	1107.29	722.862	1020.38	719.863	838.583	761.988	942.883	729.099	950.915	734.458	642.057	696.845
AT3G13225	1599.97	1746.35	1611.9	1690.69	1895.12	1710.83	1369.49	1260.99	1263.79	1194.54	1131.11	1300.6	1234.35	1369.82	1346.48	1393.18	1400.96	1479.68	1321.65	1494.75	1400.9	1301.63	1470.35	1549.89	1566.57	1446.15	1449.8	1723.21	1467.83	1564.62	1379.46	1548.98	1461.69	1773.23	1659.48	1835.92	1900.87	1887.08	1824.76	1831.39	1935.8	1647.94	1721.14	1748.48	1761.91
AT5G21140	158.066	124.095	158.39	147.1	180.324	147.187	131.538	112.178	164.345	84.1063	106.391	108.383	106.511	107.269	99.5135	98.8068	132.268	79.9193	91.1484	83.0419	84.6118	85.3904	87.9788	89.4874	94.2054	112.132	131.965	165.321	165.804	132.833	177.592	192.691	155.342	155.492	170.085	144.142	190.52	185.649	263.545	137.918	167.278	184.644	192.226	174.75	211.825
AT5G65200	801.66	1245.28	939.319	898.836	874.141	1029.44	919.833	658.2	768.678	758.093	761.537	738.294	859.191	921.438	719.95	829.977	801.704	920.248	1245.37	887.131	914.384	1065.07	984.263	812.767	998.09	838.322	861.87	823.628	873.779	909.398	740.126	847.839	838.844	557.571	614.835	584.156	528.26	502.095	497.011	501.28	636.808	550.854	448.897	475.162	495.71
AT1G67920	643.593	1181.43	662.941	846.301	784.838	1018.19	910.504	589.271	672.983	680.806	594.484	464.653	795.284	711.192	570.679	664.201	607.351	752.182	1082.88	622.814	763.429	676.2	790.71	630.102	945.303	1034.11	1113.06	1414.91	1895.05	1968.23	2556.36	2507.47	2950.01	2059.09	2609.89	2025.58	1923.6	1901.84	2735.71	1379.18	2340.73	1997.23	1327.8	1797.56	1535.43
AT5G06400	83.1522	89.1032	69.3241	88.8329	76.423	79.6542	103.551	85.147	100.895	65.9211	105.458	136.284	63.9068	76.1608	68.0347	40.6206	32.3921	71.6924	57.4631	62.7878	49.0364	60.0041	64.8844	67.3462	98.266	55.1762	61.8871	221.918	221.751	190.309	83.5161	106.912	137.588	98.9492	132.161	88.5085	162.375	108.647	67.3185	46.4148	79.601	61.5479	92.7794	76.5757	72.456
AT5G12220	933.982	1059.5	989.361	992.445	939.401	959.314	688.475	700.098	710.429	663.758	683.143	844.532	614.215	595.341	600.127	581.862	564.162	541.806	596.428	600.535	579.783	617.35	533.372	643.94	1002.15	973.593	779.05	758.095	963.293	739.524	651.81	754.602	602.133	684.791	783.77	740.943	760.998	845.967	928.135	761.202	1108.65	915.525	1050.57	976.83	1055.17
AT1G08470	688.645	861.451	769.452	623.741	682.655	669.268	937.558	873.095	916.38	937.671	940.722	873.505	882.86	907.493	822.509	826.683	796.305	833.277	997.679	961.058	1033.61	935.833	900.683	845.979	711.414	881.929	955.61	747.669	801.558	818.713	896.598	851.569	872.872	780.599	974.542	815.543	799.968	746.814	770.582	696.222	621.811	732.42	625.011	664.637	655.272
AT3G52748	3316.05	3555.47	3565.83	3629.73	4183.51	3911.71	3440.51	2896.35	2992.54	2913.03	2936.02	2652.71	2817.82	2873.73	3019.93	4470.46	2766.82	2826.56	3030.69	2683.67	2610.47	2614.79	3301.41	2575.76	3730.86	4525.34	4369.41	2534.93	2681.35	2637.51	2092.7	2465.2	2679.27	1379.01	2659.3	1715.8	1873.81	1618.1	2175.68	1151.09	759.094	1260.19	1116.13	1058.31	1191.76
AT4G25620	653.376	919.53	581.68	670.545	577.895	805.2	681.012	602.787	603.292	586.471	474.094	621.326	584.629	473.055	402.116	506.11	364.411	394.896	563.733	451.667	473.057	466.186	345.317	388.394	817.801	637.196	681.669	1109.59	1133.17	955.379	836.121	933.618	946.844	868.554	827.441	804.163	974.25	940.901	826.441	997.255	1613.94	1177.1	933.906	1121.15	1069.42
AT5G37260	1208.41	1907.6	1081.64	1560.78	1077.65	1732.48	835.872	656.848	867.493	528.506	346.238	963.646	569.244	586.76	466.089	492.936	545.267	338.482	276.418	328.117	520.17	285.019	287.031	290.603	1550.33	1419.45	1114.88	1949.6	2385.35	1508.43	1073.23	1667.09	1872.98	1248.64	1883.58	1638.67	1769.89	1771.05	2707.06	2034.29	3430.92	2123.4	2073.37	2558.41	2562.49
AT1G73670	1413.07	1326.09	1542.12	1399.36	1499.26	1429.45	1404	1312.35	1303.32	1480.95	1291.63	1147.15	1533.76	1420.24	1413.5	1487.59	1681.69	1586.63	1586.18	1443.11	1539.36	1383.56	1509.94	1378.29	1388.72	1339.36	1488.02	1230.23	1090.44	1163.57	1356.42	1274.25	1346.29	1280.06	1248.06	1202.45	1138.79	1126.55	1048.45	1395.1	1248.24	1203.26	1152.24	1086.79	1150.59
AT5G37980	223.713	149.347	307.597	89.7881	271.344	227.707	253.747	271.659	285.004	306.874	273.444	192.085	305.332	299.28	347.282	328.258	272.633	385.493	333.881	445.591	407.675	393.488	346.417	445.592	182.726	260.752	251.189	174.258	138.34	240.122	297.586	176.53	168.657	234.023	139.056	179.546	171.035	114.976	63.0215	156.484	46.1455	75.3962	111.113	105.046	79.5828
AT5G44460	426.316	502.152	305.302	421.24	266.192	509.96	583.991	568.998	490.955	795.6	557.154	610.595	788.183	695.101	851.957	665.299	793.606	875.587	1045.23	760.543	685.548	437.337	943.573	765.717	680.553	388.903	681.669	402.133	637.788	463.64	852.44	600.449	732.324	1028.76	722.862	1016.58	830.278	1021.07	886.598	1328.79	1266.69	1067.86	1563.36	1642.45	1592.05
AT1G21390	771.797	839.806	920.955	769.885	901.619	874.465	874.121	746.05	887.256	750.137	734.472	662.104	719.543	686.52	644.807	815.705	680.234	756.883	845.105	660.285	699.97	738.512	678.537	631.947	815.364	996.731	916.476	641.923	584.893	605.414	537.575	533.318	602.133	381.661	491.868	385.644	424.34	366.023	484.12	399.167	373.779	483.151	452.23	519.34	501.253
AT3G50910	3121.17	3032.39	2985.07	3135.9	3044.9	2823.4	3686.79	2962.58	3381.56	3562.02	4017.67	2667.73	4165.77	4182.41	4201.91	4534.13	4197.47	4416.72	4231.47	4164.25	3955.6	5223.82	4500.12	3751.09	2846.47	2961.72	3398.33	3783.03	3390.35	4032.26	5924.84	5547.01	5550.87	5302.42	4838.23	5208.1	4866.92	4725.6	5765.04	4251.59	3952.36	4879.21	3305.06	3572.55	3729.31
AT5G59080	27.8032	13.7082	5.5092	19.1038	12.8803	24.2426	25.1881	17.57	22.8835	52.2823	43.863	16.0965	33.1368	32.1806	67.0193	45.012	45.8888	42.3102	35.6668	41.521	36.5369	51.9266	37.391	39.6697	35.7331	27.5881	42.7749	90.8523	188.183	149.438	382.062	461.215	292.93	279.571	307.992	357.827	319.338	385.01	590.111	261.249	485.682	356.978	421.674	505.596	462.848
AT1G60000	92.1625	78.2809	85.8517	170.024	95.314	121.213	92.3564	98.6624	76.9718	93.1989	128.789	81.5558	79.2917	75.0881	107.637	103.198	53.9868	69.3418	84.2132	106.334	94.2267	72.6972	109.974	97.7904	115.32	108.573	97.3812	78.9372	83.4108	107.289	120.954	116.858	136.109	142.927	106.878	84.7153	81.1875	103.372	137.502	157.81	241.11	176.95	230.004	284.704	240.332
AT5G03415	811.185	882.735	805.262	795.675	881.87	873.599	757.509	732.535	680.264	717.177	818.465	724.344	672.205	721.918	674.255	747.638	653.24	773.337	790.614	788.898	772.082	830.826	759.917	761.104	766.637	751.108	692.59	767.031	814.781	757.406	807.322	704.875	680.544	909.39	909.036	842.096	830.278	958.833	923.838	1084.78	1181.33	955.531	945.572	955.232	976.375
AT3G04670	6218.4	5952.96	5542.72	7140.06	6124.14	6670.17	5007.77	4408.72	5031.25	5132.76	4658.81	4460.89	4923.19	4881.8	4478.11	4482.53	3770.98	4141.7	4428.63	4697.95	4261.36	4209.52	4405.54	4343.37	5675.88	5834.44	5469.73	4858.36	5152.14	4580.2	4488.75	5580.57	4896.96	4204.56	4977.29	4599.92	4561.66	4763.57	5885.35	5328.42	6215.8	5907.06	6711.23	7136.26	7248.37
AT5G42020	13787.3	16315.3	15350	15997.6	17786.8	13562	13778.8	17384.9	14888.8	17932.8	20737.9	17210.4	17718.7	16317.7	19142.1	13254.4	14039.3	17310.8	16708.9	16247.9	17967.5	23709.7	20968.7	24092.4	14070.7	16524.4	14538	13541.5	14837	14969.3	16378.8	14234.3	14471.9	15904.1	16062.7	15204.5	14686.3	12607.2	13939.2	15367.3	13965.9	14345.3	13675.8	13425.3	12401.1
AT5G44582	90.3605	74.6735	74.3742	87.8777	97.8901	101.299	63.4367	64.8739	71.771	47.736	83.0598	83.702	73.3744	53.6344	52.8031	27.4463	29.6927	30.5574	39.6298	36.4574	65.3818	24.2324	45.0892	62.7334	161.611	138.83	71.8983	87.8735	87.4797	47.258	62.3971	55.9425	56.2188	28.2712	66.655	39.1966	49.795	52.7411	83.0738	43.7625	72.6792	64.6253	208.337	136.462	197.175
AT4G34750	466.219	621.558	629.426	450.851	658.611	527.276	437.527	439.25	517.999	458.038	367.703	347.685	459.182	581.396	541.231	515.991	386.006	537.105	454.751	419.26	591.321	466.186	432.196	664.236	645.632	671.904	801.803	895.118	1095.53	1034.57	1799.92	1227	1371.44	1130.85	919.379	1154.4	1054.36	1094.9	873.708	1189.54	904.452	1064.78	1676.7	1570.78	1408.34
AT5G47100	541.391	489.166	618.867	472.82	512.635	506.497	617.575	559.537	723.951	577.378	563.687	554.794	643.802	789.498	706.749	888.163	793.606	782.739	539.955	519.518	676.894	648.506	523.474	657.779	537.621	613.168	768.129	659.796	643.891	758.683	1132.75	984.588	1097.75	1174.83	1221.62	1397.17	1501.43	1144.48	1154.44	1531.69	1078.65	1889.52	1417.25	1257.61	1332.72
AT2G46790	947.627	2036.03	1050.42	1088.92	684.372	927.279	921.698	840.658	943.424	989.954	893.126	1236.21	1142.04	1024.42	826.571	1055.04	1171.51	1136.5	1104.68	1028.91	841.31	1072	1046.95	1050.79	1561.7	825.863	1258.68	1090.23	867.676	817.436	646.05	727.252	899.502	868.554	486.122	794.048	1072.76	986.258	694.669	2196.08	2073.09	2471.15	1448.91	1628.71	1363.2
AT2G40925	15.4462	9.01854	12.3957	23.8798	10.3042	19.9136	27.9868	17.57	11.4418	12.5023	10.2658	24.6814	29.5865	18.2357	12.1853	29.642	43.1894	11.7528	5.94446	19.2414	16.3455	2.30785	7.69815	0.922551	27.6119	10.6793	13.6516	111.704	90.5313	70.2484	40.3181	50.9698	65.0955	84.8136	113.773	118.854	140.725	118.14	55.86	15.9136	17.3046	15.387	15.5558	16.6896	20.1927
AT1G58420	241.991	353.527	205.677	284.647	355.496	283.985	497.232	502.773	431.666	664.894	651.413	451.776	539.657	502.018	608.251	460	558.763	446.608	633.085	544.836	418.251	492.726	835.799	433.599	328.907	281.221	548.793	280.004	329.575	280.994	191.031	190.204	218.958	216.746	194.219	180.81	186.19	207.8	164.715	176.376	152.28	152.331	171.67	130.571	132.638
AT3G24860	757.895	786.417	858.977	871.136	977.184	835.503	657.69	650.091	681.304	608.066	584.218	690.005	586.995	726.209	581.849	606.015	666.737	601.746	649.928	708.895	664.395	560.807	547.668	591.355	749.583	809.844	679.849	495.964	660.166	522.393	713.247	724.766	729.366	727.198	680.34	795.313	725.275	818.541	782.04	753.246	869.843	807.816	838.904	899.273	834.234
AT3G10110	483.982	379.5	546.788	495.745	486.016	408.661	310.653	410.868	430.626	300.055	340.638	375.586	291.131	340.042	322.911	364.487	353.614	287.945	214.991	253.177	298.064	248.094	234.244	305.364	319.162	379.114	287.593	403.622	405.865	366.569	271.667	336.898	267.779	323.548	512.554	428.634	379.958	440.915	412.505	359.383	362.242	290.814	505.009	456.509	477.101
AT1G64980	1261.7	1223.64	1333.69	1109.93	1106.85	1085.72	1390.94	1642.12	1349.09	1583.24	1566	1501.27	1427.25	1453.49	1612.52	1268.02	1139.12	1714.74	1683.27	1664.89	1617.24	1494.33	1644.1	1663.36	1195.43	1246.8	1412.48	1362.78	1243.02	1321.95	1485.05	1113.88	1328.54	1247.07	1122.79	1258.09	1144.2	1234.14	869.411	962.775	992.129	833.974	966.684	903.2	810.874
AT5G14480	221.911	326.11	248.832	252.171	242.149	225.11	387.151	300.042	304.767	390.981	363.037	358.416	462.732	378.659	387.899	371.074	434.594	457.186	504.289	466.858	413.444	433.876	515.776	379.168	233.889	207.356	358.581	248.727	227.854	272.053	306.226	273.497	340.272	235.593	253.978	228.858	203.51	237.335	147.528	240.031	170.738	280.043	219.448	187.512	200.739
AT4G16008	85.2117	71.4268	48.6646	123.22	121.933	77.0568	59.7052	89.2016	91.534	61.3749	66.2612	71.8979	110.062	107.269	93.4208	54.8926	99.8756	142.209	88.1762	128.614	54.8053	126.932	102.275	129.157	95.8297	97.8932	87.3701	70.0009	51.8775	49.8125	85.436	111.885	68.0544	87.9549	48.2674	110.003	80.105	124.469	244.925	141.897	145.358	227.727	308.339	336.737	369.803
AT2G03820	4848.06	4963.8	4429.4	4818.95	4083.91	4860.64	4332.36	4683.09	4608.95	4315.56	4394.7	4964.17	4713.72	4431.27	3965.31	4206.97	3846.56	4167.56	4580.21	4153.11	4422.89	4208.36	3856.77	4478.98	5715.67	4940.94	4649.73	5121.98	5388.14	4669.6	4721.06	4782.46	4516.74	5027.56	5287.58	4977.97	5303.17	5441.82	6701.77	5394.72	6807.62	6004	6424.56	7241.31	6663.97
AT5G37550	533.41	729.059	604.176	507.207	643.155	522.081	471.111	481.148	524.24	478.497	423.698	518.308	467.466	491.291	536.154	433.652	337.417	358.462	448.807	498.252	454.788	431.568	377.209	454.817	565.233	582.91	712.612	445.325	488.259	381.896	229.429	269.767	372.82	273.288	291.903	292.078	287.945	311.172	191.929	161.789	166.124	184.644	177.781	126.644	145.308
AT5G04590	6560.02	6804.31	5825.52	5951.8	4363.84	5654.58	11458.7	9502.68	11114.1	13545.7	16071.6	9327.41	14141.1	14467.3	14168.5	13739.6	13313.1	13029.2	11411.4	11650.2	10879.3	16467.7	13090.2	12280.1	7311.48	7586.73	9107.42	10945.5	8637.09	11234.6	16325	13707.1	13465.9	18038.6	13008.1	15453.6	17511.6	15219	21445.9	27041.3	19992.5	24936.1	18960.3	21230.1	19922.2
AT1G67800	6047.72	7226.38	6347.98	6868.79	7814.89	7941.18	8277.56	6148.15	6321.05	6893.31	6788.5	5140.16	7088.92	6196.91	6374.96	7399.53	6780.74	8316.31	9184.2	7204.39	6037.24	7620.52	9050.82	6084.22	6257.35	5549.66	6993.25	4493.46	4164.44	5250.75	6047.72	4510.21	5537.56	4006.66	3840.71	3587.12	2989.87	2976.71	3182.59	3150.9	2078.86	2898.91	2448.38	2440.6	2381.15
AT2G36470	269.022	388.519	271.787	272.23	313.42	323.812	486.97	458.172	354.694	519.413	431.164	345.539	570.427	400.112	467.104	418.282	369.81	508.898	751.975	582.306	448.058	371.564	785.211	515.706	395.5	276.771	439.581	641.923	735.439	819.991	1309.38	1163.6	1254.57	1251.79	971.094	1003.94	886.568	876.557	776.311	793.03	1228.62	830.896	706.124	713.724	665.962
AT3G25780	1775.54	1255.38	1632.1	1663.95	1379.05	1854.56	2157.78	2516.57	2172.89	2176.53	2463.8	3136.68	2594.14	2526.18	3078.83	2145.2	1670.89	2183.68	1800.18	1810.72	1763.39	1898.21	2280.85	1921.67	2058.71	2037.96	2313.49	3191.74	2993.64	3532.86	4987.93	3666.1	4103.98	4459	4229.14	4429.22	4053.96	5372.21	5051.75	3699.92	3246.34	3620.55	2467.82	2616.33	2398.57
AT4G25730	7163.45	7014.62	7834.09	7724.64	7569.31	6729.91	5040.42	6283.31	5710.47	5470.32	6066.16	6516.95	5394.2	5521.12	4771.57	4120.24	4497.1	4756.38	5125.12	5141.51	5734.37	5198.43	4811.34	5917.24	7048.35	7403.4	5517.06	6225.61	6259.88	5803.8	4754.66	5877.69	4664.68	6295.05	6736.75	6208.24	6524.23	6448.12	6986.8	6791.15	8460.78	7144.17	7472.91	8581.38	7407.54
AT1G49560	530.321	863.615	559.643	525.356	441.364	544.592	489.769	586.568	575.208	561.466	575.819	498.993	471.017	395.822	521.938	452.315	539.868	470.114	669.743	567.116	833.618	572.347	607.054	708.519	788.565	630.966	656.186	630.008	659.149	582.423	518.376	496.023	642.078	560.712	476.928	666.343	783.73	726.772	625.918	1070.19	1399.36	1055.55	1255.58	1291.97	1148.61
AT4G31320	1374.72	1691.88	1256.1	1011.55	1230.5	1039.83	933.826	1394.79	978.79	1107.02	1319.62	1157.88	1255.65	1118.81	1257.12	1496.37	966.364	1497.31	1557.45	1495.77	1915.3	1508.18	1692.49	1649.52	1435.01	1556.5	1336.94	673.2	762.904	659.058	702.687	500.996	492.655	882.69	1018.21	898.994	1117.14	1153.97	792.066	856.684	982.9	809.355	976.129	858.04	859.574
AT4G11170	1217.68	1582.93	1077.51	1471	1693.33	1351.52	1785.56	1555.62	1448.94	1216.13	1612.67	1222.26	1602.4	1864.33	2282.72	2101.29	2021.81	2049.7	1354.35	1850.21	1248.99	2156.68	2418.32	1412.43	1132.9	1004.74	1732.84	905.544	577.773	854.476	747.805	454.999	781.146	515.164	343.618	488.061	453.568	381.845	233.466	799.66	306.868	701.646	670.012	599.843	555.1
AT2G44860	4770.83	5103.05	5024.85	4564.86	4179.22	4410.42	2942.34	3989.75	3692.57	3399.49	3411.05	4156.13	3011.9	3415.44	2975.25	3326.49	2580.57	2587.98	2931.61	3268	3678.69	2786.73	2538.19	3409.75	5004.26	4968.53	4194.67	4317.72	4563.18	3866.22	3533.6	4312.54	3262.17	3510.34	4473.93	4201.63	4253.14	4486.16	5111.91	3762.25	4878.74	4031.39	5577.32	5515.41	5461.52
AT3G15300	1442.42	1432.14	1537.07	1181.57	1405.67	1459.75	1953.48	1678.61	1996.07	2009.46	2105.43	1772.77	2026.08	2238.7	1981.13	2245.11	1897.64	2536.26	2217.28	2085.16	1983.57	2048.22	1881.65	1923.52	1456.12	1366.06	1570.84	1133.42	1044.67	1158.46	1288.26	1082.8	1340.38	1204.67	1032	1278.32	1142.04	1344.9	1370.72	1363.27	1167.48	1397.14	1320.58	1151.58	1210.77
AT1G04160	377.403	398.98	442.114	323.81	432.777	333.336	569.065	529.804	505.517	552.374	713.941	506.504	758.597	635.031	839.772	591.743	817.9	847.38	594.446	696.742	650.934	1039.69	1019.45	777.71	316.725	305.249	477.805	436.389	368.228	576.037	592.292	524.616	602.133	774.317	412.571	575.306	596.458	484.163	267.842	404.472	346.091	352.362	333.339	246.417	254.19
AT4G27020	982.896	972.199	910.396	1019.19	820.044	953.253	1308.85	1025.82	1215.95	1178.62	1408.28	1062.37	1234.35	1287.22	1160.65	1358.04	1220.1	1364.51	1222.58	1177.78	1067.26	1444.71	1225.11	1192.86	1015.96	939.775	1189.51	1027.67	931.76	1034.57	1156.75	926.159	1088.87	808.871	774.577	815.543	837.855	714.114	787.769	673.677	756.787	784.736	742.791	825.643	770.489
AT1G07840	1493.14	1596.28	1545.33	1534.04	1570.53	1550.66	931.96	1148.81	1059.92	886.526	1039.65	1287.72	886.411	1033	940.301	917.805	731.521	825.05	866.901	844.597	1079.76	1017.76	833.6	1119.05	1480.49	1568.96	1052.08	1190.02	1312.19	1109.93	1067.47	1111.39	890.625	1101.01	1298.62	1180.96	1240.55	1353.34	1572.67	1418.97	1462.81	1430.99	1594.47	1665.03	1566.32
AT1G02040	3.86156	1.80371	4.591	5.73115	6.86948	1.73161	0	1.35154	2.08032	5.68286	6.53279	4.29241	2.36692	1.07269	3.04633	6.58712	2.69934	7.05171	0	1.01271	0.961497	1.15392	3.29921	1.8451	12.9939	6.22957	8.19095	13.4044	24.4129	26.8221	48.9577	24.8633	44.3833	91.0961	70.1026	78.3933	125.57	53.7959	156.122	33.1534	69.2183	50.777	18.8892	17.6713	22.9642
AT5G37600	17670.5	18439.3	19451.6	14180.8	16874	17568.9	32758.5	30690.8	27541.3	31857	35543.1	26377.9	35251.7	29669.5	30588.2	34980.9	30127.3	39551.9	46109.2	34471.5	34928.3	40852.4	41472.1	34814.3	21072	20008.5	25944.4	21686.9	19896.5	24220.4	35624.9	22280	28423.1	27352.4	20786	23617.9	22852.7	20911.8	25740	24764.3	19720.3	22926.6	16238.1	16830	15418.1
AT2G03880	42.4772	59.5224	38.5644	48.7148	48.945	74.4594	49.4433	37.8431	65.53	59.1017	41.0633	50.4358	56.806	65.4339	51.7876	51.5991	53.9868	54.0631	34.676	51.648	31.7294	43.8491	31.8923	59.0432	43.0421	35.5975	48.2356	199.577	123.082	130.279	47.9978	106.912	109.479	64.3955	67.8042	74.6001	102.838	85.4405	80.2092	58.35	54.221	66.164	53.8898	45.16	55.4308
AT1G44160	619.394	754.671	828.676	638.069	905.913	679.658	701.536	489.257	619.935	587.607	579.552	418.51	641.435	669.357	641.76	708.115	718.024	809.771	978.855	630.916	796.12	827.364	658.742	572.904	496.203	613.168	612.501	494.475	425.192	532.611	527.015	509.698	665.749	435.062	475.779	414.726	397.278	360.749	376.697	279.815	219.191	361.594	223.893	182.603	191.632
AT3G16510	406.751	580.433	364.066	420.285	478.288	571.432	710.865	735.238	498.236	554.647	656.079	664.25	675.755	564.233	651.915	571.981	361.712	533.579	550.854	427.362	449.981	670.43	679.637	481.571	583.911	640.756	731.725	637.455	564.549	605.414	573.093	406.515	463.066	402.079	312.589	381.851	304.183	353.365	316.54	343.469	293.024	247.73	254.449	225.8	214.992
AT4G02940	3195.31	3778.77	3037.41	3105.33	2600.96	3358.46	5296.97	4972.31	4354.11	5854.48	6424.53	4981.34	5526.75	5807.53	4857.88	5166.5	4702.25	5637.84	5603.65	4723.26	4204.63	7550.13	5536.07	3956.82	4131.23	4600.09	4697.05	4782.4	3915.22	4553.38	4794.98	3728.26	3578.77	3683.11	3181.05	2913.2	3815.81	3044.21	2811.62	3847.12	3284.41	2888.13	2174.48	2321.81	2319.78
AT5G04950	125.887	257.209	186.395	84.0569	12.8803	202.599	501.897	266.253	292.285	494.409	260.378	230.717	939.666	488.073	390.946	629.07	477.783	901.443	1271.12	499.264	668.241	510.035	717.028	492.642	172.169	169.978	265.751	431.921	534.033	618.186	1332.42	776.979	1733.91	1989.98	1319.31	1467.98	1546.89	1717.25	792.066	2823.34	2745.66	2552.7	2033.37	2169.64	1382.6
AT5G01225	458.496	705.611	432.013	608.458	423.332	684.853	774.301	643.333	686.505	703.538	668.211	470.019	665.104	788.425	672.224	952.936	526.371	930.825	932.29	786.873	637.473	642.736	1096.44	692.836	592.032	565.111	812.724	384.26	367.211	425.322	407.021	334.412	562.188	315.695	285.007	271.848	215.418	191.977	232.034	208.203	161.509	210.802	218.337	143.334	168.272
AT1G72416	563.015	577.908	450.377	633.293	663.764	783.555	384.352	425.735	309.967	386.434	441.43	617.034	360.955	360.423	372.668	348.019	275.333	247.985	375.492	284.571	303.833	385.411	323.322	271.23	560.36	696.822	422.289	327.664	453.674	422.768	223.67	279.712	319.56	321.978	412.571	324.953	349.648	552.726	853.655	830.162	834.08	892.444	497.231	519.34	512.339
AT1G47490	3225.43	3036.72	3393.67	3267.71	3429.59	2741.14	2652.22	3119.35	3087.19	2666.4	2821.23	3143.12	2553.9	2702.1	2866.6	3149.74	2469.9	2750.17	2489.74	2734.31	3012.37	2812.11	2886.81	3216.93	3006.45	2969.72	2961.48	2876	3068.91	2898.07	2787.71	3009.71	2553.52	3226.06	3223.57	3503.67	3359	4114.86	3460.46	3390.93	3699.72	3468.22	4186.19	4178.28	3865.91
AT2G21860	276.488	266.227	302.088	272.23	272.203	265.803	180.048	191.919	245.478	185.261	235.18	199.597	145.565	183.429	187.857	226.158	234.843	138.684	208.056	207.605	229.798	210.014	205.651	250.934	194.096	240.283	205.684	193.62	209.544	196.696	154.553	266.038	221.916	223.028	253.978	250.353	213.253	281.637	289.326	261.249	288.409	272.349	363.34	378.951	370.595
AT2G37250	4623.06	4669.08	4610.28	4584.92	4358.69	4459.77	4347.28	5160.18	4378.03	4648.58	4977.05	4918.03	4731.47	4824.95	4592.85	4731.75	3962.63	4327.4	4928.95	4559.2	4764.22	4694.17	4518.81	4509.43	4601.45	5220.38	4927.31	5200.92	5378.98	5303.12	5127.12	4678.03	4780.08	5027.56	5956.43	5173.96	6110.71	6051.51	5670.51	6112.16	6012.76	5508.54	5776.21	6424.5	6125.5
AT1G08410	1740.53	2075.35	1704.18	1729.85	1518.16	1677.07	1541.14	1716.46	1679.86	1613.93	1738.66	1689.06	1569.27	1583.29	1377.96	1654.46	2043.4	1503.19	1584.2	1439.06	1591.28	1449.33	1396.66	1580.33	1969.38	1774.54	1568.11	1988.32	2091.37	1876.27	1708.72	1806.32	1300.43	1842.34	1911.16	1876.38	2114.12	2140.23	2284.53	2376.44	2727.2	2181.87	2315.6	2539.76	2331.26
AT1G02450	337.5	340.179	275.001	297.065	115.922	597.407	325.58	583.865	211.152	359.157	120.39	186.72	211.839	165.194	531.077	131.742	140.366	302.048	307.131	313.939	356.716	90.0061	433.296	322.893	337.028	210.026	251.189	250.216	234.974	559.433	840.921	922.429	1031.17	1344.45	1297.47	2322.72	1432.15	1461.98	734.774	1046.32	1550.49	1101.71	1633.36	1278.22	1397.65
AT5G16650	510.756	488.444	457.264	596.995	510.918	563.64	526.152	463.578	540.883	543.281	513.291	429.241	489.952	534.198	539.201	680.669	566.861	481.867	513.205	677.501	577.86	587.348	515.776	487.107	469.403	534.853	526.041	631.498	753.749	661.612	808.282	982.101	884.707	819.865	1035.45	883.821	834.608	852.296	1101.44	698.874	928.679	781.658	930.572	1027.88	1088.82
AT4G21990	5620.89	2928.14	3877.56	6001.47	4395.61	4688.34	5493.81	4064.08	4582.94	5177.08	6409.6	4152.91	6053.39	5512.54	5171.65	5790.08	4915.5	4656.48	3975.86	5209.36	3402.74	8450.19	6235.5	4658.88	3790.96	5355.65	6025.81	3882.82	2950.91	4804.99	6988.47	6319.01	6564.29	8368.28	7782.54	8586.59	10005.5	9267.66	16723.6	14427	10706.9	12938.9	9246.83	9092.87	10745.7
AT4G29510	1588.65	1652.92	1620.16	1679.23	1332.68	1445.03	1767.83	1980.01	1943.02	2144.71	2286.48	1940.17	1855.66	2075.65	1993.32	2011.27	1692.49	2130.79	2333.2	2180.36	2267.21	2399.01	2355.63	2587.75	1680.27	1574.3	1567.2	1900.45	1864.54	1830.29	2215.58	1908.26	1661.41	2322.95	2186.97	2334.1	2148.76	2393.39	2648.34	2982.48	2942.93	2775.81	3405.62	3484.19	2990.1
AT4G18610	555.807	585.844	729.51	573.115	495.461	557.579	693.14	701.449	723.951	875.16	788.601	606.303	744.395	695.101	623.482	647.733	434.594	632.303	851.049	770.67	655.741	586.194	563.065	661.469	534.372	570.451	701.691	561.497	569.635	620.741	646.05	605.422	662.791	658.091	706.772	581.628	697.13	751.033	660.294	1011.84	865.228	998.614	1032.8	1085.8	852.843
AT4G25870	1311.39	1114.33	1374.09	1014.41	1196.15	1027.71	1279.93	1569.14	1500.95	1507.09	1498.81	1353.18	1323.11	1450.27	1747.58	1733.51	1473.84	1581.93	1369.21	1613.24	1892.23	1473.56	1650.7	1891.23	1105.29	1251.25	1515.33	1623.43	1525.81	1775.37	2397.01	2299.86	2019.44	2666.92	2457.04	2996.65	2594.75	2683.47	2538.05	2339.3	2081.16	2141.87	2297.26	1977.22	2157.45
AT5G57480	598.799	1044.35	603.258	673.411	718.719	737.667	765.905	659.551	740.593	816.058	835.264	797.315	770.432	719.773	803.216	771.791	823.299	817.998	812.41	667.374	779.774	1023.53	925.977	735.273	797.498	1017.2	830.926	787.883	702.889	576.037	665.249	539.534	671.667	552.859	688.385	512.085	971.003	649.77	855.088	1819.46	1000.2	1355.59	1395.58	1498.13	1412.69
AT5G59550	1706.04	2293.96	1795.54	1997.31	1882.24	1833.78	2261.33	2221.93	2248.82	2447.04	2785.77	2226.69	2656.86	2630.23	2804.66	2481.15	2278.24	2315.31	2688.88	2533.79	2120.1	2382.85	3112.25	2224.27	1982.37	1705.12	2578.33	1614.49	1583.79	1545.47	1648.24	1846.1	1742.78	1501.51	1181.4	1366.82	1412.66	1646.58	1294.81	1363.27	1534.34	1566.39	1257.24	1338.11	1204.04
AT5G47050	1577.32	1711.36	1851.55	1480.55	1419.41	1702.18	2182.04	1735.38	2259.23	2174.26	2383.54	1683.7	1795.31	2031.67	2285.76	2665.59	1892.24	2087.31	2269.79	2225.93	1963.38	2339.01	2556.89	2249.18	1837.82	1539.59	2118.72	1787.26	1566.5	1880.1	2331.73	1721.78	2108.21	1346.02	1071.08	1457.86	1113.89	1260.51	1121.5	1099.37	897.53	1181.72	1181.13	1216.37	1070.61
AT5G54970	834.097	487.001	797.916	723.081	669.774	539.397	736.986	802.815	805.083	886.526	945.388	746.879	706.525	829.187	820.478	817.9	572.26	661.685	666.771	786.873	876.886	713.125	818.203	923.473	657.814	694.152	797.252	784.904	949.053	892.794	1209.54	1208.36	932.049	1283.2	1591.67	1360.5	1247.04	1375.49	1713.04	1078.15	1294.38	1203.26	1398.36	1320.44	1321.63
AT5G60770	2320.8	1756.45	2509.44	1768.06	1787.78	1935.08	4797.87	6686.07	4429	6218.18	5922.44	5641.3	8678.3	7023.96	6541.49	4312.37	4804.82	8375.08	7265.13	5179.99	6909.32	6890.08	7460.61	4610.91	2213.02	3987.81	5377.81	6921.15	7031.94	7954.68	10756.3	5043.52	6778.81	5866.27	5431.23	5053.84	5111.57	3294.21	2202.89	1774.37	2788.34	2131.1	982.24	1196.74	914.609
AT1G80870	1206.87	1027.03	1335.98	1376.43	1419.41	1296.98	890.913	739.292	950.706	979.725	925.79	832.727	926.648	982.581	745.336	795.943	726.122	964.909	979.846	866.877	993.227	775.437	720.327	804.464	881.958	1095.51	838.207	676.179	830.04	816.159	871.639	942.32	863.995	1014.62	896.394	966.008	955.848	907.146	972.537	1217.39	1138.64	1260.19	1183.35	1246.81	1299.85
AT1G80400	543.708	690.099	627.59	540.639	514.352	644.16	774.301	570.35	738.513	706.947	759.67	654.592	772.798	747.663	828.602	950.741	855.691	809.771	857.984	881.055	781.697	791.592	775.314	728.815	618.02	537.523	587.018	655.328	696.786	657.781	630.691	637.744	605.092	566.995	502.211	515.878	592.128	512.643	541.412	552.999	576.819	626.25	560.566	548.792	557.08
AT3G07360	4073.94	4676.65	4798.97	3914.38	4490.06	4940.29	4098.2	3837.02	4141.91	4153.03	3680.76	4299.92	4073.46	4170.61	3409.86	3138.76	3025.96	3930.15	4465.28	4019.43	3980.6	3026.74	3161.74	3669.91	4361.87	4659.72	4819.92	4730.27	4181.73	4338.8	4188.28	4154.66	4485.67	2770.58	2953.5	2714.68	2740.89	2636	2623.99	2750.41	2584.15	2497.31	2198.37	2330.65	2156.26
AT5G16120	1073	1193.33	1069.24	1206.41	1093.11	1225.12	965.544	946.078	952.786	880.843	886.593	1011.94	984.638	1027.63	907.807	925.49	720.724	835.627	871.855	966.122	1007.65	912.754	805.006	870.888	1272.59	1087.5	1032.97	1075.33	1254.21	1002.64	1088.59	1250.63	1136.21	1013.05	1056.14	947.041	907.135	1095.96	1213.16	1258.5	1695.85	1152.48	1554.47	1807.38	1678.76
AT1G74660	848.513	1274.14	935.646	915.074	774.534	1076.2	996.33	992.03	1031.84	1177.49	1076.98	994.766	893.511	1190.68	1068.25	1137.38	982.56	1075.39	1373.17	1129.17	1226.87	985.452	907.282	1033.26	1228.73	1163.15	1338.76	1605.55	1864.54	1804.75	2376.85	2447.79	2481.03	1972.7	2492.67	2211.45	2517.9	2411.32	2748.6	1970.64	2659.14	2191.1	1772.81	1881.99	1759.53
AT4G03510	591.333	718.597	618.408	687.739	934.249	728.143	721.126	491.96	529.441	551.237	549.688	589.133	740.845	574.96	523.969	712.507	666.737	621.726	913.466	694.717	704.778	909.293	769.815	557.221	689.486	808.064	684.399	848.947	1256.25	1139.3	1464.89	1314.03	1520.87	1050.75	1374.47	1054.52	1052.19	1136.04	1897.81	1973.29	2495.32	1961.84	1458.91	2068.52	1915.14
AT5G11060	751.459	779.923	879.177	643.8	778.827	896.11	1284.59	873.095	1049.52	1018.37	1073.24	644.935	962.152	982.581	1002.24	1186.78	896.181	1281.06	1267.16	1248.67	958.613	1167.77	1420.86	1131.05	873.837	854.341	912.835	658.307	543.188	634.79	908.118	568.127	840.324	566.995	502.211	493.119	492.538	415.6	448.312	700.2	374.932	621.634	475.008	395.641	427.213
AT5G51460	903.862	1454.87	1027.93	1035.43	1067.35	1114.29	897.443	864.985	882.055	884.253	865.128	830.581	881.677	886.04	972.795	967.208	931.272	1016.62	1186.91	872.953	1373.02	1517.41	1271.29	1417.96	1133.71	1167.6	1066.64	1082.78	1103.67	1061.39	1216.26	1024.37	958.679	1328.75	1344.59	1268.2	1373.69	1286.88	1382.18	2258.41	1813.52	2146.48	2103.93	1997.84	2079.05
AT1G23840	112.243	132.031	99.6247	145.189	122.792	163.637	121.276	121.639	107.136	137.525	125.056	114.822	138.465	188.793	168.564	106.492	64.7842	183.344	208.056	132.665	140.379	106.161	184.756	139.305	153.49	123.701	151.077	135.534	191.235	150.715	222.71	202.636	310.683	270.147	247.083	197.248	206.758	236.28	272.138	413.755	502.986	378.519	389.451	553.701	333.773
AT5G49710	2623.54	2968.9	2805.56	2296.28	2554.59	2958.46	2753.9	2203.01	2441.25	2171.99	1783.45	2164.45	2416.62	2333.09	2304.04	2945.54	2286.34	2634.99	2744.36	2482.14	2403.74	2130.14	2131.29	2144.93	2740.08	2758.81	2524.63	2499.18	2628.46	2287.54	2119.58	2184.24	2481.03	1818.78	2211.11	2067.31	1884.63	1717.25	1664.34	1753.15	1421.28	1767.96	1573.92	1634.6	1572.65
AT1G50920	6817.97	6892.69	6785.5	6511.55	5868.25	6194.85	7688.91	8924.22	8747.74	8761.83	10478.6	8516.14	8758.78	9139.29	8174.32	7870.51	7506.86	8596.03	9200.05	8494.58	8723.67	8866.76	8132.54	9563.16	8212.12	6681.66	7395.51	8313.73	7828.41	8413.21	8701.03	8516.93	6974.1	10023.7	7459.61	9427.42	9544.4	9816.17	9090.86	11895.4	13061.5	11523.3	11611.9	13034.6	11332.8
AT4G28200	2735.01	2542.87	2691.25	3003.13	3365.19	2487.46	2012.25	2332.76	2262.35	2150.39	2308.88	2125.82	2278.16	2429.64	2014.64	2106.78	2105.49	2120.21	2189.54	2254.28	2491.24	2201.69	1882.75	2518.56	2319.4	2571.92	2008.6	2406.84	2611.17	2282.44	2192.54	2554.71	1831.55	2644.93	2827.09	2788.02	2591.51	2831.14	3312.93	2930.76	3208.27	2898.91	3352.28	3504.81	3524.61
AT3G62460	422.969	383.468	382.89	380.167	340.898	405.197	380.62	235.168	409.823	372.795	448.896	341.247	340.836	520.253	348.297	409.499	375.208	407.824	391.344	408.121	327.871	417.721	296.929	510.17	378.446	444.079	424.109	330.643	306.179	369.124	414.701	380.409	389.094	424.068	424.063	427.37	443.825	408.216	667.455	554.325	568.744	646.253	746.68	847.241	807.311
AT3G51910	661.356	565.643	651.463	654.307	918.793	688.316	533.615	352.752	519.039	437.58	464.761	677.128	371.606	455.892	395.008	413.891	383.306	391.37	365.585	360.524	499.017	256.171	185.855	294.294	517.318	651.435	404.997	443.836	502.499	551.769	646.05	645.203	769.311	532.441	768.831	605.651	529.343	623.399	1067.07	787.725	1046.35	840.129	755.013	1085.8	1038.14
AT2G46192	135.412	108.583	134.516	184.352	157.998	139.395	91.4235	98.6624	102.976	75.0137	85.8595	94.433	94.6767	129.795	110.683	76.8497	67.4835	108.126	52.5094	107.347	106.726	72.6972	64.8844	91.3325	106.387	126.371	105.572	74.4691	86.4624	77.9119	100.795	174.043	107.999	135.074	203.413	171.959	184.025	162.442	257.815	120.678	132.668	140.021	246.671	183.585	260.921
AT1G63720	1217.68	1615.4	1076.59	1359.24	1184.99	1479.66	2238.94	1624.55	1824.44	1942.4	1698.53	1533.46	1768.09	1727.03	1810.54	1850.98	1827.45	2070.85	2235.12	2110.48	1715.31	1882.05	2473.31	1854.33	1728.99	1179.17	2055.93	1172.14	1116.89	1071.61	1162.51	1136.25	1365.53	797.876	675.743	790.255	725.275	822.761	786.337	1177.61	1234.39	1294.04	1260.02	1540.35	1397.65
AT2G39400	775.401	667.372	454.509	724.036	678.361	732.472	747.247	462.227	771.798	648.982	897.792	522.601	682.856	443.02	1134.25	857.423	831.397	762.76	495.372	878.017	461.519	1323.55	1151.42	708.519	648.881	1041.23	652.545	551.071	458.76	599.027	1092.43	790.654	875.83	846.565	798.71	771.289	559.653	778.458	1167.33	1422.94	1762.76	1349.44	1770.59	2380.72	2349.08
AT4G11240	2650.57	2530.24	2721.09	2413.77	2715.16	2729.02	2100.88	2413.85	2483.9	2007.19	1992.5	2398.38	1987.03	1993.05	2104	2147.4	2097.39	1799.36	2074.62	2212.76	2292.21	1835.89	1800.27	2244.57	2975.59	2633.33	2302.57	2356.2	2673.22	2491.9	2210.78	2359.53	2112.65	2374.78	2592.65	2425.13	2308.97	2610.68	2798.73	2592.6	3158.66	2738.88	3122.28	3388.96	3205.88
AT3G15770	456.694	426.036	437.063	472.82	465.407	490.046	542.944	405.462	468.072	443.263	415.299	446.411	463.916	494.509	452.888	573.079	321.221	507.723	567.696	533.696	470.172	414.259	530.073	440.057	463.718	443.189	531.501	430.431	551.325	531.334	817.882	722.279	890.625	768.034	746.995	786.462	646.253	659.263	726.18	685.613	716.409	813.971	680.568	756.921	662.794
AT3G59040	164.502	227.989	182.722	162.383	188.911	141.992	160.458	124.342	212.192	189.807	182.918	184.574	173.968	199.52	156.378	153.699	191.653	199.798	123.843	190.389	213.452	220.4	194.653	218.644	215.211	137.051	157.448	162.343	141.392	178.814	244.789	197.663	207.122	252.87	214.905	268.054	260.883	245.773	348.051	303.685	341.477	341.591	348.895	384.842	399.102
AT1G80620	1948.8	1932.49	1898.84	1975.34	2040.24	1745.47	1580.32	1750.24	1712.1	1605.98	1831.98	1731.99	1517.19	1585.43	1501.84	1843.29	1460.34	1587.81	1549.52	1614.25	1744.16	1531.26	1450.55	1798.97	2005.93	1850.18	1745.58	1836.41	1864.54	1662.97	1586.81	1946.8	1497.2	1672.71	1923.8	2057.19	1974.48	2072.72	2301.72	2002.47	2539.16	2161.87	2501.16	2452.38	2412.03
AT3G14720	3017.94	3153.6	3184.78	3029.87	3092.12	2856.3	3353.75	3208.56	3172.49	3209.68	3074.15	2854.45	3172.85	3425.09	3259.57	3483.49	3509.14	3736.23	3795.54	3488.77	3579.65	3220.6	3497.16	3397.75	2805.86	3228.7	2982.41	3045.78	3235.73	3269.74	3115.05	2675.29	2955.93	2792.57	3074.17	3004.23	3256.16	3603.27	3148.21	3158.86	2780.27	2948.14	2325.6	2353.23	2315.82
AT5G65790	2297.11	2779.87	2463.53	2691.73	2591.51	2827.72	2100.88	1879.99	2263.39	2209.49	2408.73	2008.85	1911.29	2029.52	2184.22	1688.5	1517.03	2013.26	2204.41	2178.33	1827.81	2161.3	2175.28	2001.93	2406.3	2659.14	2484.59	1459.59	1614.3	1158.46	825.562	1026.86	1028.21	683.221	909.036	911.638	971.003	927.188	1180.22	1720	1010.59	1381.75	1725.03	1590.42	1659.76
AT2G33560	346.768	180.732	379.676	260.768	332.311	219.915	306.922	329.776	338.052	363.703	344.371	257.545	241.426	245.645	353.374	221.766	248.339	346.709	238.769	267.355	345.178	294.251	300.228	385.626	244.447	285.67	333.098	320.217	351.953	441.926	455.979	487.321	377.258	501.029	673.445	620.824	555.323	642.386	561.465	584.826	499.525	584.705	731.124	652.857	565.395
AT1G64440	1626.75	1216.06	1577.01	1348.73	1513	1479.66	1580.32	1925.94	1703.78	1850.34	1517.47	1787.79	1708.91	1639.07	1851.15	1575.42	1560.22	1822.87	1598.07	1820.85	1877.8	1800.12	2007.02	1984.41	1303.45	1546.71	1680.05	1638.32	1346.78	1433.07	1551.29	1306.57	1486.84	1492.09	1318.16	1492	1212.4	1223.59	1049.88	1204.13	898.684	1061.7	1120.58	785.391	1013.59
AT3G19040	147.512	139.607	153.799	148.055	198.356	203.465	114.746	124.342	125.859	92.0623	69.9942	140.576	91.1263	98.6872	124.9	85.6325	102.575	43.4855	67.3706	103.296	104.803	76.159	90.1783	100.558	146.993	130.821	139.246	254.684	261.422	200.527	107.515	208.852	208.602	160.203	198.816	212.421	182.943	180.374	207.685	165.767	186.889	180.028	251.671	258.197	250.231
AT1G48605	305.835	310.959	240.109	277.006	211.237	311.69	259.344	325.721	270.441	255.729	231.447	339.1	213.023	230.628	188.873	232.745	156.562	177.468	184.278	226.846	178.839	166.165	153.963	220.49	371.137	234.944	273.942	618.093	630.667	565.819	297.586	469.917	560.709	375.379	480.375	432.427	450.32	572.768	389.588	213.508	371.471	266.195	231.115	278.814	267.256
AT3G50530	2311.27	2112.86	2533.31	2061.31	2083.17	2345.47	2994.59	2720.65	2685.69	3022.14	2970.55	2835.14	3082.91	3154.77	2960.02	2871.98	2874.8	3380.12	3322.96	3003.69	3018.14	2999.05	2713.05	2594.21	2335.65	2314.73	2929.63	2619.82	2412.81	2559.6	2940.34	2542.27	2697.03	2453.31	2306.49	2441.57	2376.09	2131.79	1665.77	2381.74	2165.38	2286.5	1982.26	1975.26	2040.25
AT3G54030	944.28	1077.17	1058.23	953.282	930.815	1056.28	1640.03	1479.94	1426.06	1762.82	1882.38	1357.47	1849.75	1778.52	1920.2	1876.23	1646.6	2103.76	2155.86	1711.47	1655.7	1978.98	2324.84	1774.99	1149.14	1066.15	1581.76	1355.34	1212.51	1537.8	1821.04	1265.54	1590.4	1564.34	1243.46	1331.42	1406.17	1232.03	963.943	1360.62	1165.17	1214.03	1102.24	864.912	924.903
AT1G80030	864.732	905.101	878.718	908.388	844.946	758.447	642.763	589.271	643.859	595.563	628.081	617.034	640.251	692.956	586.926	634.559	537.169	557.085	651.91	693.704	688.432	707.356	589.458	686.378	682.177	683.473	645.265	668.732	668.304	595.196	619.171	716.064	547.394	753.899	618.282	720.712	759.915	805.884	717.586	732.027	852.538	781.658	785.014	832.515	803.351
AT2G15910	1929.75	1651.47	1856.14	1909.43	1996.44	1795.68	1322.84	1366.41	1487.43	1192.26	1132.04	1386.45	1147.95	1263.63	1302.81	1482.1	1203.91	1137.68	1166.11	1291.2	1396.09	1179.31	1053.55	1427.19	1549.52	1825.26	1535.35	1492.36	1754.68	1527.58	1427.45	1786.43	1381.8	1441.83	2106.53	1651.32	1725.51	1876.53	2482.19	1701.43	1607.02	1666.41	2279.49	2246.22	2434.6
AT1G23060	231.179	124.456	225.418	203.456	221.541	130.737	246.284	345.994	285.004	348.927	342.505	244.667	337.286	278.899	313.772	249.213	391.404	349.06	315.057	316.977	313.448	268.864	335.419	214.032	225.768	236.724	251.189	232.343	231.923	214.577	290.866	268.524	266.3	224.599	266.62	179.546	162.375	180.374	78.7769	106.091	122.286	56.9318	92.7794	73.6304	110.07
AT5G14310	1315.5	1774.85	1245.54	1714.57	1487.24	1621.66	2023.45	1761.06	1705.86	2033.33	2171.69	1708.38	2408.34	2248.35	2142.59	2354.89	2321.43	2295.33	2285.65	2215.8	1773.96	2188.99	2841.72	1767.61	1604.74	1485.31	2050.47	1687.47	1643.8	1670.64	1848.87	1608.66	1827.11	1652.29	1591.67	1457.86	1489.52	1317.47	1337.78	1478.64	1249.39	1509.46	1142.24	1145.69	1211.56
AT4G24040	1336.1	1431.06	1009.56	1528.31	1083.66	1511.7	1209.03	1001.49	1030.8	1070.65	678.477	1131.05	1095.88	834.551	697.61	715.8	850.292	849.731	959.04	927.639	794.197	814.671	916.08	929.008	1620.98	1043.9	1128.53	1386.61	1473.93	1365.37	1657.84	1420.94	1717.63	1798.36	1669.82	1665.23	1560.97	1587.51	1834.79	2014.4	3059.45	2224.96	1807.25	2876.5	2105.58
AT5G57610	891.763	1217.14	988.443	982.893	945.412	973.167	1504.76	1198.82	1228.43	1394.57	1418.55	1181.49	1827.26	1681.97	1322.11	1268.02	1770.77	1801.71	1560.42	1473.49	1323.98	1498.95	1456.05	1320.17	915.255	740.429	1213.17	1373.21	1115.87	1127.81	1224.9	1131.28	1130.29	1234.51	756.189	998.882	1002.4	790.061	713.289	636.546	686.415	721.649	511.676	471.235	466.807
AT5G33280	462.1	560.592	484.81	369.659	483.44	506.497	634.367	550.077	574.168	560.33	602.883	494.7	614.215	576.033	560.525	577.471	720.724	668.737	733.151	578.255	692.278	645.044	599.356	545.227	442.603	410.262	444.131	607.668	485.207	482.798	461.738	452.512	455.669	395.797	368.901	361.621	340.988	360.749	302.217	359.383	354.167	384.674	365.562	317.102	329.418
AT3G12930	281.379	226.546	267.655	295.154	310.844	267.534	163.256	201.379	201.791	190.944	189.451	169.55	147.932	171.63	192.934	172.363	161.96	148.086	204.093	202.541	201.914	168.473	194.653	250.934	204.653	240.283	172.92	230.854	260.405	238.845	253.428	236.202	174.574	212.034	241.337	213.685	162.375	236.28	350.915	258.597	316.097	238.498	386.674	461.417	414.543
AT3G27030	1813.39	1630.19	1930.52	1634.33	2422.35	2006.07	1585.92	1621.85	1770.35	1569.61	1500.68	1561.36	1608.32	1592.94	1355.62	1530.41	1212	1266.96	1463.33	1567.67	1637.43	1166.62	1054.65	1508.37	1760.67	2061.99	1640.01	1602.57	2132.06	1783.03	1798.96	1808.81	1801.96	1300.48	1913.46	1589.36	1442.97	1643.41	1847.68	1381.83	1872.35	1667.95	2342.26	2818.57	2844.79
AT2G43970	25487.6	27506.9	28684.6	26263	25973.5	27949.1	19928.5	19819	20209.3	18845.5	19502.2	19807.3	20148.4	18980.1	17382.4	17498.7	18223.2	18715.2	21044.4	18178.1	17882.9	17260.4	18317.2	19441.8	26457.9	23214	21496.7	21856.7	22578.9	21890.7	20679.4	23002.3	23415.1	23312.7	22178.9	23214.5	23465.4	23139.6	22233.7	23261.8	27049.3	25136.2	22692.6	24642.6	23377.6
AT1G52905	654.148	432.89	562.398	621.83	558.145	556.714	486.037	501.421	481.594	505.774	401.3	526.893	395.275	414.057	427.502	520.382	466.986	456.01	364.594	431.413	447.096	303.482	340.918	427.141	530.312	589.139	523.31	506.39	676.442	526.225	527.015	634.015	538.517	579.56	879.156	744.736	661.408	767.91	1029.83	590.131	763.708	615.479	853.349	827.606	940.741
AT5G17370	362.472	339.458	374.167	325.721	370.093	342.859	368.493	290.581	436.867	322.786	281.843	450.703	375.156	369.004	334.081	402.912	359.012	271.491	258.584	280.52	295.18	280.404	244.141	310.9	258.253	277.661	290.324	573.412	560.48	630.959	429.1	609.151	647.996	485.322	535.538	525.994	659.243	595.974	448.312	347.448	366.857	403.139	380.007	314.157	382.077
AT2G18900	1722	2046.49	1731.27	1648.66	1641.81	1693.52	1579.39	1993.52	1799.48	1707.13	1932.77	2015.29	1760.99	1877.2	1651.11	1675.32	2035.3	1470.28	1558.44	1658.81	2027.8	1673.19	1530.83	1952.12	1886.55	1660.63	1488.93	1943.64	1820.8	1859.67	1662.64	1842.37	1330.02	2121.91	1705.45	2103.97	2244.02	2225.67	1955.1	2352.57	2867.94	2355.75	2632.82	2926.56	2571.2
AT3G02880	2468.57	3282.75	2458.48	2495.92	2349.36	2626.86	4347.28	3893.79	3714.41	4233.73	4347.11	4201.2	5035.62	4362.62	4361.33	4159.76	3973.43	4401.44	4351.35	3854.36	4037.33	4646.85	4576	3565.66	2970.72	2986.63	3870.68	4211.97	3855.21	3758.93	4145.09	3484.59	3930.88	3408.25	2933.97	3125.62	3774.68	3013.62	3036.49	2941.37	2834.49	3183.56	2480.04	2420.97	2630.19
AT5G03780	338.787	287.15	336.98	333.362	365.8	341.128	206.169	216.246	247.558	161.393	197.85	212.474	166.868	188.793	187.857	174.559	145.764	157.488	147.621	209.63	185.569	167.319	147.365	216.799	306.98	302.579	232.077	262.131	282.783	266.944	269.747	287.171	328.436	252.87	327.529	343.919	293.358	376.571	358.077	236.052	302.253	281.582	285.561	277.832	283.885
AT3G50470	236.327	190.832	196.036	165.248	226.693	289.179	260.277	336.533	220.514	235.27	183.851	230.717	271.012	247.791	303.618	209.69	175.457	344.358	337.844	270.393	356.716	156.934	314.524	227.87	250.132	216.255	165.639	99.7885	161.736	205.636	239.029	188.961	230.793	376.949	332.126	379.322	333.41	319.611	272.138	404.472	428	483.151	497.231	536.03	467.995
AT1G23310	1890.88	1597.72	1710.61	2071.81	1495.83	2099.58	2486.16	2044.88	2103.2	2248.14	2702.71	1877.93	2430.82	2329.88	2880.81	2571.17	2375.42	2327.06	2244.04	2201.62	1781.65	2747.49	2738.34	2089.58	1939.33	2007.7	2196.08	2202.79	2256.16	2508.51	3709.27	3337.9	3957.51	4526.53	3864.84	3531.49	3994.43	3169.74	5502.93	5084.41	4562.64	5025.38	3503.4	4494.4	3803.74
AT1G30620	1125	1392.46	1141.32	1115.66	916.217	1138.54	1467.44	1425.87	1419.82	1540.05	1516.54	1417.57	1613.05	1388.06	1502.86	1361.34	1257.89	1738.25	1478.19	1473.49	1248.99	1597.03	1998.22	1468.7	1394.4	1245.91	1488.02	1376.19	1248.11	1229.99	1406.33	1286.68	1387.72	1177.97	973.392	1163.26	1047.86	902.927	896.625	949.514	933.293	1074.01	1032.24	1033.77	979.938
AT4G36060	295.281	235.204	314.943	318.079	297.964	275.326	273.338	160.833	240.277	159.12	192.251	260.764	158.583	242.427	209.181	305.203	256.437	162.189	129.787	208.618	165.378	291.943	201.252	169.749	239.574	364.875	209.324	247.237	144.443	181.369	216.95	176.53	245.588	199.469	394.184	280.699	414.598	352.31	508.469	556.977	398.005	429.296	437.23	472.217	526.593
AT4G28610	2382.58	2583.63	2276.68	2593.35	2398.31	2503.91	2406.86	2228.69	2321.64	2441.36	2337.81	2135.47	2241.47	2377.07	2311.15	2494.32	1997.51	2392.88	2536.3	2523.66	2348.94	2484.4	2430.42	2378.34	2469.64	2478.48	2421.79	2738.97	2761.71	2536.61	2717.63	2803.34	2788.75	3182.08	3123.59	2920.78	3272.4	2868.06	3141.05	2924.13	3282.1	3002	2552.82	2684.07	2615.54
AT5G56270	512.3	506.12	538.984	480.462	512.635	534.203	819.08	635.224	784.28	777.415	995.784	566.598	804.752	864.586	802.2	911.218	1209.3	1064.81	1115.58	959.033	822.08	1082.38	1018.36	969.601	477.524	492.136	664.377	646.391	499.448	693.544	695.008	581.802	696.818	595.266	332.126	531.051	491.455	495.766	455.474	509.236	464.916	555.47	458.897	488.906	433.548
AT1G19020	4572.34	7405.66	3403.77	5215.35	4341.51	5614.76	7051.74	5875.14	5336.02	7441.13	8102.53	6117.76	6229.73	5543.65	5842.86	6416.95	4340.54	5496.81	7351.32	6157.26	4266.16	5754.62	8528.45	4437.47	7399.19	7208.5	9866.45	4903.04	5716.69	5309.5	4901.53	4720.3	5098.16	2963.76	4268.22	2906.87	3167.4	3374.37	5081.83	2241.17	2374.19	2489.61	2321.15	2990.38	2668.99
AT4G36680	1050.09	1115.41	992.116	1057.4	764.23	1026.85	1291.12	1408.3	1400.05	1586.65	1715.32	1470.15	1375.18	1555.4	1352.57	1348.16	1314.58	1337.47	1338.5	1315.51	1421.09	1448.18	1421.96	1496.38	1257.16	1073.27	1064.82	1367.25	1461.72	1554.41	1561.85	1475.64	1267.88	1661.72	1519.27	1656.37	1699.53	1714.08	1823.33	1712.04	2017.71	1743.34	1890.03	2041.04	1856.93
AT5G49360	199.771	127.703	229.091	211.098	184.617	204.33	291.063	363.564	328.69	389.844	447.963	310.127	350.304	228.482	395.008	397.423	423.796	471.289	418.094	420.273	516.324	672.738	579.561	641.173	200.593	144.17	282.133	184.683	189.2	250.34	258.228	244.904	276.656	248.158	152.847	257.939	140.725	182.484	157.554	505.258	771.784	526.234	701.679	886.51	821.96
AT3G57070	1389.13	1623.34	1464.53	1365.93	1115.43	1671.01	1910.57	1898.91	1871.25	1728.73	2049.43	1848.96	1957.44	1669.1	1966.91	1673.13	1403.66	2100.23	2099.39	1850.21	1773	1873.97	2187.37	1632.91	1572.26	1529.8	1680.96	1423.85	1376.28	1272.14	1327.62	1079.07	1217.58	1080.59	906.737	1003.94	992.653	939.846	1091.42	1100.69	1019.82	1032.47	1033.35	842.332	950.639
AT5G44585	589.274	470.768	476.087	460.403	841.511	692.645	417.936	525.749	533.602	641.026	657.945	560.159	457.998	550.288	617.39	357.9	288.829	484.217	432.955	431.413	429.789	391.18	513.577	625.489	792.625	1156.92	832.746	501.921	581.841	616.909	713.247	711.091	596.216	650.238	788.367	732.092	559.653	714.114	920.974	551.673	649.498	586.244	1223.91	1272.33	1304.21
AT5G22630	11656.5	17510.8	12357.6	11215.9	8927.75	12873.7	23371.8	19790.6	20653.4	25620.6	24106	19519.7	26307.1	29605.1	22346.9	24285.6	20825.4	27046.8	38062.4	27695.5	22320.2	27069.9	30970.8	22582.2	17220.1	13500.4	22298.5	13821.5	12247.2	13892.6	13387.5	12038.8	12556	11943	8284.75	9896.52	13657.9	13821.3	9567.81	16680.1	14533.5	14114.5	10648	11942.9	10704.5
AT2G41810	297.597	78.6417	205.218	228.291	409.593	120.347	502.829	470.336	253.799	550.101	381.702	327.296	583.445	539.562	465.073	1017.71	928.573	926.124	1526.74	1697.3	1387.44	1218.54	2214.87	1155.03	108.011	177.098	308.526	128.087	195.303	192.864	457.899	232.472	261.861	321.978	459.689	397.024	481.713	372.352	246.357	570.239	602.199	540.083	477.786	776.556	469.182
AT1G75450	1027.17	1186.84	1007.27	1228.38	1009.81	1290.05	937.558	1039.33	1078.65	969.495	739.139	1184.7	865.108	839.914	718.934	599.428	577.659	822.699	859.966	848.648	873.04	963.527	855.594	1147.65	1127.22	870.36	963.801	1063.42	925.657	730.584	401.261	529.589	600.654	494.746	380.393	445.072	384.288	568.549	412.505	1292.98	850.231	1129.4	1358.91	1490.28	1275.7
AT1G44050	1119.85	1761.86	1086.69	1287.6	1409.1	1354.99	1398.41	1675.91	1193.06	1715.09	1373.75	1428.3	1971.64	1754.92	2726.47	1242.77	2294.44	2552.72	1736.77	1362.09	1474.94	1400.86	1759.58	1259.28	1693.26	1243.24	1231.37	1021.72	1399.67	1094.6	1591.61	1428.4	1401.03	3037.58	2498.41	3498.62	3802.82	3283.66	2230.1	4064.61	3494.37	3754.42	3095.06	2646.77	3370.2
AT1G08200	8591.45	8043.09	8116.89	7387.46	7861.26	7941.18	11214.3	13105.9	11301.3	14544.7	14007.2	11730.1	13381.4	13542.7	13407.9	11603.2	10627.3	14071.7	15338.7	13803.2	14859.9	12731.2	14242.7	13802.3	9648.75	11551.4	11234.3	11014	10921.7	11640.8	14035.5	11746.7	11319.2	13086.4	12418.5	12530.3	13432.7	12815	10803.9	11964.4	10976.9	10283.1	10603.5	10115.8	9743.95
AT5G21950	324.114	270.917	494.91	235.933	522.939	368.834	412.339	359.51	376.538	386.434	367.703	374.513	369.239	408.694	489.444	419.38	407.6	592.343	565.715	654.208	620.166	433.876	539.97	588.587	317.537	377.334	383.154	259.152	265.491	360.183	547.175	297.117	353.587	339.254	256.277	336.332	235.985	270.034	213.414	237.378	191.504	195.415	215.004	224.818	188.861
AT4G30710	627.89	822.13	676.255	618.965	709.274	659.745	912.369	767.675	771.798	917.213	783.002	694.297	858.008	907.493	907.807	829.977	1152.62	1103.59	1048.21	1090.68	923.999	947.372	1255.9	885.649	791.001	555.322	765.398	758.095	646.943	808.495	753.565	742.17	788.543	804.159	589.552	662.55	670.068	600.193	494.146	640.524	508.754	617.018	505.565	443.746	482.248
AT3G01980	1180.35	1106.03	1079.34	1127.13	1007.24	1056.28	1140	933.914	1126.49	1083.15	1132.97	847.751	1027.24	1228.23	1306.88	1380	1301.08	1292.81	1153.23	1311.45	988.419	1403.17	1335.08	1204.85	994.842	937.995	1132.17	1005.33	790.369	977.092	1036.75	1067.88	1044.49	882.69	903.29	938.191	859.505	820.651	981.131	761.202	580.28	769.349	709.457	755.939	783.159
AT5G25800	790.59	746.735	682.223	698.246	661.187	666.671	528.95	617.654	583.529	534.189	540.355	687.859	525.456	509.526	454.919	588.449	510.175	461.887	521.131	509.391	506.709	546.96	550.968	595.045	639.135	715.511	597.939	664.264	742.56	687.157	454.059	635.258	554.791	548.147	581.507	637.262	658.16	716.224	797.795	686.939	771.784	637.021	801.681	828.588	784.742
AT1G29800	780.55	935.403	805.721	867.315	717.861	963.643	1029.91	744.698	947.585	961.539	933.256	969.011	1218.96	1072.69	1112.93	1074.8	1052.74	1101.24	1154.22	939.792	934.575	1140.08	1052.45	870.888	792.625	858.791	977.453	905.544	722.216	784.228	929.237	798.113	917.255	775.887	821.695	654.963	665.738	643.441	724.748	603.392	565.283	698.568	583.344	577.263	564.207
AT1G69910	1550.03	1045.43	1584.81	1520.67	1635.79	1279.66	1273.4	1393.44	1381.33	1236.59	1297.23	1216.9	1160.97	1276.5	1235.79	1231.79	1149.92	1262.26	956.068	1223.35	1256.68	984.298	1105.23	1095.07	1064.68	1274.39	1219.54	1511.72	1450.53	1780.48	1975.59	2054.95	1767.93	1603.61	1314.71	1612.12	1407.25	1351.23	1521.11	842.097	1019.82	997.076	935.572	917.926	991.024
AT4G19550	388.73	322.864	413.19	453.716	437.071	365.37	219.23	218.949	222.594	220.495	230.514	236.083	227.224	194.156	208.166	312.888	175.457	159.839	232.825	221.783	271.142	155.78	168.26	230.638	302.107	376.444	260.29	242.769	281.766	228.627	253.428	266.038	260.382	238.735	398.781	313.573	369.133	418.764	476.958	303.685	327.633	358.516	447.786	395.641	517.882
AT5G25780	2126.95	2436.45	2379.52	2111.93	2217.12	2077.94	1770.63	2019.2	2141.69	1994.68	2138.09	2222.39	2146.79	2000.56	1985.19	1878.43	1768.07	1724.14	1820	2023.39	2198.94	1972.06	1791.47	2525.94	2247.12	2257.77	1851.15	2168.54	2230.73	2133	1948.71	2064.9	1658.46	2139.19	1976.66	2103.97	2304.64	2359.64	2526.59	2625.75	2798.73	2708.11	2577.82	2945.22	2534.38
AT1G69600	188.702	154.758	151.044	254.081	133.955	165.369	204.304	217.598	202.831	212.539	189.451	177.062	160.95	171.63	176.687	199.809	121.47	190.396	216.973	218.745	196.145	251.556	179.257	202.961	205.465	128.151	147.437	145.959	206.493	139.22	218.87	174.043	230.793	185.333	117.221	193.454	174.283	136.072	217.711	244.009	474.145	350.823	370.562	586.098	471.954
AT2G41410	7466.71	10169.3	7156	7692.16	7862.98	9133.39	10313.1	9554.03	9998.01	9816.57	10509.4	9953.02	11852.3	10254.9	9740.14	12010.5	8743.16	10150.9	13067.9	11532.7	10089	11408.9	13346.4	9738.44	10202.6	8295.12	10712.8	7210.09	7420.51	7135.96	7468.45	6051.73	6866.1	6155.27	5191.04	6017.32	5449.31	6116.91	6221.94	8090.76	7510.18	8308.96	7777.36	8394.85	7799.12
AT5G27670	1452.2	1223.27	1361.69	1319.12	1746.57	1318.62	1369.49	1424.52	1385.49	1670.76	1584.67	1297.38	1191.74	1383.77	1599.32	1401.96	1071.64	1369.21	1325.62	1570.71	1741.27	1393.94	1191.01	1960.42	1411.46	1695.33	1560.83	1382.15	1335.59	1436.9	1711.6	1864.75	1427.66	1655.44	1861.74	1948.45	1603.18	1949.31	2384.79	1860.57	2030.4	1932.6	3328.39	2647.75	2925.16
AT1G43650	237.357	227.989	263.064	228.291	183.759	190.477	222.029	313.557	237.156	292.099	288.376	222.132	247.343	257.445	295.494	262.387	251.039	236.232	185.269	175.198	264.412	218.092	223.246	241.708	151.054	244.733	310.346	350.005	279.731	339.747	350.384	361.761	307.724	436.633	520.598	509.556	506.61	475.724	451.177	599.414	418.771	452.377	523.343	407.422	523.03
AT5G48590	265.16	266.227	245.619	304.706	269.627	284.85	248.15	182.458	241.317	226.178	242.647	211.401	222.49	178.066	212.228	227.256	269.934	270.315	317.038	262.291	300.949	226.169	262.837	259.237	276.932	299.909	256.65	263.62	337.712	240.122	323.505	386.625	403.888	347.108	379.244	309.78	280.368	295.35	441.151	399.167	482.221	495.46	488.342	594.934	508.38
AT2G28780	845.167	2027.73	1237.28	1507.29	734.176	1510.83	1805.15	1654.28	1643.45	2133.34	2952.82	1989.53	2449.76	3279.2	1952.7	1595.18	1946.22	1719.44	2082.54	1193.98	2055.68	1996.29	1310.88	914.248	1115.85	1300.2	1925.78	3730.9	3752.47	3378.31	2828.03	2876.69	3248.86	3694.1	4246.38	3303.9	6129.12	4903.86	2772.95	5860.2	7332.52	4788.43	3594.51	4107.6	3507.19
AT5G15750	1897.06	1773.77	1878.18	1864.54	1786.92	1812.13	1317.25	1613.74	1635.13	1435.49	1379.35	1773.84	1190.56	1439.55	1294.69	1501.86	1031.15	1090.66	1439.55	1332.72	1541.28	1202.39	1098.64	1416.12	1761.48	2092.25	1486.2	1675.55	1947.95	1641.26	1381.38	1591.25	1449.85	1576.9	2329.48	1693.04	1801.28	1976.74	2434.92	1725.3	1979.64	1631.02	2308.93	2576.08	2272.27
AT5G66850	1278.69	1111.44	1156.47	1029.7	1214.18	998.275	1570.06	1525.89	1483.27	1684.4	1696.66	1268.41	1689.98	1662.67	1846.08	1890.5	2059.6	1952.15	1884.39	2109.47	1873.96	1816.28	2309.44	2028.69	1116.66	1074.16	1440.7	1270.44	1074.17	1385.81	1609.85	1557.69	1371.44	1696.27	1190.6	1565.34	1295.75	1357.56	920.974	1371.23	1219.4	1232.5	1251.69	1194.78	1109.01
AT2G47560	248.17	417.378	279.592	283.692	502.331	237.231	210.834	232.465	313.088	269.367	406.9	261.837	279.296	409.766	457.965	376.564	323.921	330.255	706.4	409.133	798.043	782.361	312.325	329.351	266.374	420.941	399.536	372.345	345.85	392.114	402.221	266.038	304.765	304.701	301.097	361.621	612.695	605.467	813.551	1375.2	1806.6	1260.19	803.348	1297.86	900.751
AT5G62070	1474.09	1808.04	1538.9	1445.21	1350.71	1641.57	1852.73	1842.15	1891.01	2046.97	1766.65	1876.86	2055.67	2020.94	1960.82	1633.61	1619.6	1762.93	2010.22	2049.72	1737.43	1820.89	1849.76	1763.92	1839.44	1720.25	1860.25	1595.13	1566.5	1651.48	1325.7	1348.84	1482.4	1396.28	1298.62	1363.03	1660.56	1427.17	1121.5	1757.13	1579.33	1747.96	1526.69	1503.04	1468.92
AT3G44720	6878.21	8049.95	6815.8	8285.34	6826.55	7197.45	12441.1	10373.1	11102.7	12598.9	16108	9745.92	13685.5	13134	11394.3	15741	12557.3	13854.3	17984	14713.6	10476.5	15437.2	20764.1	12180.4	8025.33	6571.31	10160.4	5649.22	5425.77	6275.1	6156.19	5689.97	6485.88	5446.92	4301.54	4823.72	4506.45	4966.1	4951.49	4721.05	5127.92	5114.63	4655.64	5366.19	4855.35
AT4G26965	658.525	694.428	689.569	695.38	683.513	670.134	532.682	473.039	547.124	394.39	419.032	559.086	488.768	479.491	489.444	578.568	445.391	427.804	422.057	475.972	501.902	360.024	373.91	497.255	553.051	641.646	545.153	661.285	719.164	596.473	638.37	694.93	738.242	648.667	1030.85	772.553	861.67	850.186	1137.25	681.634	708.334	801.661	646.123	678.382	755.443
AT3G59080	1058.84	1711	966.865	1081.28	1140.33	1356.72	2245.47	1720.51	1723.54	2436.81	3175.87	1858.61	2391.77	2502.58	2602.58	2926.88	2262.05	2737.24	2848.39	2748.49	1851.84	3303.69	5203.95	2156	1627.48	1447.93	2419.06	1493.85	1256.25	1392.2	1386.18	1275.49	1405.47	932.95	743.548	839.567	770.74	804.829	1028.4	994.602	816.776	1046.31	817.792	835.46	868.285
AT4G25630	8065.25	5967.03	8712.8	7266.15	7237	6135.11	5919.21	8844.48	8640.6	8245.83	9479.08	8540.82	6625	7726.57	7846.33	7587.26	6562.09	6300.7	6598.35	7175.03	9030.38	6466.59	6523.63	10495.9	7526.69	8356.52	6828.52	7373.93	7907.75	8233.12	8625.2	9738.96	6200.35	9158.3	11057.8	10349.2	9116.82	11397.3	11789.3	10113.1	10232.8	9701.49	14784.2	15348.5	13593.2
AT1G30110	1117.02	1532.79	1233.6	1236.02	1376.47	1279.66	1034.58	933.914	998.553	885.389	838.997	1060.23	891.144	994.381	759.552	866.206	842.194	896.742	1022.45	732.187	1038.42	701.586	651.043	710.364	1400.09	1467.51	1217.72	1102.14	1131.13	903.012	767.964	987.074	890.625	711.492	988.332	852.211	1077.09	791.116	1269.02	1376.53	1256.31	1370.98	1325.02	1466.72	1470.9
AT1G31230	1641.42	1659.77	1708.77	1556.96	1797.23	1597.41	1924.56	1863.77	1849.4	2126.53	2784.84	1822.13	2359.82	2288.04	2292.87	1803.77	1975.92	2412.86	2197.47	2025.41	2032.61	2813.27	2309.44	2530.56	1564.14	1428.35	1527.16	2000.24	1802.49	2074.24	2813.63	2348.34	2099.33	3196.22	2218	2719.74	3130.59	2804.77	2363.31	4022.17	3396.31	3611.32	2765.6	2882.39	2633.36
AT3G12830	735.756	870.83	910.855	785.168	957.434	957.582	881.584	797.408	709.389	801.283	564.62	567.671	807.119	1002.96	1024.58	783.867	529.071	782.739	829.253	826.368	1022.07	553.884	817.104	889.339	948.551	994.061	1424.31	606.178	640.839	651.394	518.376	467.43	514.846	367.526	399.93	356.563	371.298	362.859	211.982	327.556	326.48	369.287	489.453	402.513	415.335
AT3G52840	9.78262	14.4297	11.9366	15.2831	12.0216	19.9136	13.0605	12.1639	26.004	15.912	47.5961	15.0234	27.2195	39.6894	112.714	50.5012	40.4901	50.5372	33.6853	46.5845	49.0364	63.4659	67.0839	60.8883	12.9939	38.2674	19.1122	29.7876	38.6538	71.5257	96.9555	128.046	87.2872	169.627	179.279	178.282	127.735	102.318	187.632	171.072	146.512	126.173	234.449	220.891	199.947
AT5G55910	1835.79	1592.67	1908.94	1457.62	1654.69	1507.37	2726.85	2588.2	2613.92	3006.23	2822.17	2341.51	3033.2	3074.32	3230.13	3595.47	3295.89	3460.04	3726.19	3340.92	3519.08	2760.19	3066.06	2998.29	1876.8	1852.85	2248.87	2108.96	2094.43	2338.63	2750.27	2411.74	2296.1	2834.97	2091.59	2751.35	2625.06	2400.77	2032.44	2302.17	2339.58	2443.45	2077.26	1934.03	2020.45
AT2G42360	527.489	529.929	499.042	531.087	583.906	533.337	917.967	731.183	721.871	889.935	957.521	603.084	773.982	754.099	765.645	1092.36	799.005	923.774	1092.79	959.033	630.742	958.911	1395.56	760.182	503.512	519.724	785.421	443.836	496.396	530.056	583.653	473.646	625.805	446.057	347.066	378.058	259.8	310.117	275.003	228.095	223.806	240.037	326.117	235.617	245.083
AT1G73180	1619.54	1535.68	1423.67	1472.91	1548.21	1405.2	1566.33	1942.16	1747.47	1798.06	1749.85	1757.74	1678.14	1656.23	1560.74	1634.7	1670.89	1557.25	1589.15	1702.36	1640.31	1660.5	1518.73	1741.78	1649.41	1383.85	1502.58	1895.98	1733.32	1790.7	1590.65	1754.11	1430.62	1768.52	1626.15	1816.95	1761.23	1869.14	1691.56	2023.68	2273.82	2032.62	2115.59	2205.97	2087.76
AT1G80000	614.245	620.836	661.104	535.863	686.948	600.87	939.423	843.361	852.931	908.121	1242.16	799.461	1022.51	1069.47	1130.19	1392.08	1185.01	1251.68	1472.25	1547.42	1261.48	1763.2	1732.08	1695.65	611.523	471.667	705.331	674.69	538.102	839.149	1186.5	1021.88	988.268	1228.23	853.873	1182.22	933.115	968.326	865.114	1361.94	986.36	1081.7	1052.24	881.602	1046.46
AT1G27030	5836.36	5584.28	7597.65	4715.79	6216.88	5280.55	9050	7215.87	8448.17	7114.94	7201	5873.09	7296.02	8250.04	7947.88	9702.82	7946.86	9800.7	9329.84	8432.81	8656.36	9537.19	8301.9	9804.87	5701.87	6237.58	7971.61	5614.97	4899.88	6153.76	8167.3	6312.8	7407.57	5940.09	4926.72	5885.82	5522.92	5101.12	5280.92	6059.12	3748.17	5657.79	4845.64	4224.42	4100.69
AT5G45470	2385.93	2013.3	2207.35	2319.21	2065.14	2599.15	1331.24	1404.25	1262.75	1397.98	919.257	1572.09	1188.19	1251.83	1432.79	1053.94	1109.43	1175.28	1527.73	1486.65	1733.58	936.987	1498.94	1584.02	2378.69	2687.61	1762.87	1400.02	2152.41	1591.45	1436.09	2400.55	1927.71	1716.69	2856.97	2336.63	1925.77	2340.65	2560.97	1686.85	2085.78	1889.52	3687.29	3267.23	3718.62
AT2G19540	3779.69	4052.93	3905.11	3730.98	3139.35	3642.45	3987.19	4199.23	4356.19	4263.28	4313.51	4576.78	4440.34	4549.27	4158.24	4620.86	4003.12	3940.73	4857.62	4448.82	4647.88	4077.97	4221.88	4477.14	4117.43	3664.77	3611.3	4398.14	4208.18	4121.67	4225.72	4474.15	4035.92	4349.05	4703.77	4717.51	4863.67	5178.12	5233.65	5205.09	5882.4	5242.34	5447.87	6374.43	5547.04
AT5G61250	1241.88	1636.68	1505.39	1142.41	1464.06	1391.35	1660.55	1210.98	1499.91	1310.47	1196.43	1161.1	1636.72	1612.25	1471.38	1632.51	1571.02	1866.35	1754.61	1554.5	1646.08	1638.57	1579.22	1539.74	1359.48	1232.56	1358.79	1085.76	987.706	1140.58	1423.61	1168.58	1590.4	1212.52	1112.45	1220.15	987.24	966.216	681.778	1303.59	943.676	1269.43	1048.91	1055.37	962.517
AT5G03100	442.02	459.946	410.436	440.344	505.765	487.449	366.627	382.486	389.02	380.751	310.774	443.191	318.35	330.388	273.154	386.444	367.11	272.666	280.381	343.307	340.37	246.94	246.341	285.068	418.24	384.453	360.402	430.431	436.381	367.846	332.145	446.297	387.614	397.367	426.362	503.234	480.63	486.273	498.443	372.644	562.975	392.368	546.121	478.107	497.69
AT1G03230	3057.84	2147.49	2164.66	3155	1466.63	2458.89	2771.63	3572.12	2891.64	3873.44	3487.58	3407.1	3453.33	2876.95	3453.52	3099.24	2928.78	3066.32	3462.65	4534.9	3618.11	3639.48	4890.52	4690.25	3214.35	2222.18	2887.76	2634.72	3052.63	3532.86	4945.69	4094.99	3679.38	5453.2	3746.47	5276.37	3783.34	5469.25	4451.61	6410.54	8467.7	5977.84	7815.69	9071.27	8154.67
AT3G62720	1207.9	1624.06	1124.8	1323.9	863.837	1677.07	1180.11	1317.75	1213.87	1060.42	1312.16	1563.51	1140.85	953.619	984.98	847.542	1063.54	901.443	1042.26	945.868	941.306	988.913	1114.03	1117.21	2152.11	1580.53	1691.89	1884.07	1955.07	1542.91	1035.79	1087.77	1267.88	841.854	575.761	639.79	607.283	956.723	737.638	507.91	741.789	624.711	653.901	669.546	687.342
AT1G03940	386.928	349.919	372.33	387.808	408.734	377.492	220.163	224.356	261.08	218.222	238.914	294.03	231.958	271.39	272.139	310.692	323.921	251.511	236.788	280.52	285.565	182.32	266.136	252.779	318.349	289.23	256.65	248.727	217.682	226.072	238.069	266.038	315.121	288.995	364.304	398.288	321.503	398.722	518.495	289.098	302.253	373.903	421.119	473.198	469.182
AT1G32500	854.434	809.865	791.03	770.84	765.088	792.213	844.268	867.688	902.858	838.79	1050.85	795.169	959.785	1082.34	900.699	1092.36	993.357	959.032	1021.46	1021.82	993.227	1202.39	1037.05	960.375	794.249	828.533	764.488	816.181	780.196	855.754	986.834	1036.8	933.529	1265.92	1089.46	1089.92	1283.85	1339.62	1218.89	1531.69	1537.8	1297.12	1217.8	1296.88	1299.85
AT3G24450	591.076	585.844	582.598	553.056	618.253	693.511	514.024	555.483	544.003	577.378	487.16	526.893	525.456	465.546	612.313	595.036	645.142	605.272	546.891	609.649	721.123	486.956	579.561	576.594	739.025	670.124	565.175	311.281	404.848	495.571	484.777	359.275	483.778	409.932	435.556	460.244	360.473	422.983	542.845	383.253	470.684	481.612	657.234	768.702	734.459
AT2G36910	6663.76	9688.08	7113.76	5468.48	5723.14	6946.37	11818.8	10292	10705.3	12766	12641	9876.83	12822.8	11732	10878.4	9247.21	11566.7	12628.4	14307.3	13608.7	12987.9	12487.8	13599.3	13115.9	9821.73	6306.1	10192.3	9989.28	8790.69	10077.5	9447.88	7861.78	8931.4	9285.52	5463.41	7987.26	8050.55	7263.5	4275.44	6830.93	8193.14	7919.67	6497.89	5809.93	5845.97
AT4G20690	101.43	61.6868	106.511	76.4154	119.357	97.8361	63.4367	59.4677	86.3332	60.2383	78.3935	81.5558	67.4571	48.2709	91.3899	91.1218	113.372	63.4654	69.3521	92.1563	80.7658	72.6972	59.3857	60.8883	59.2845	93.4435	75.5387	86.3841	120.03	91.9616	86.396	106.912	107.999	120.938	173.533	140.349	142.89	186.703	151.825	102.113	124.593	146.176	168.892	194.384	173.815
AT1G48040	509.726	636.709	497.665	512.938	504.907	539.397	466.447	412.22	477.433	471.677	523.557	555.867	552.675	561.015	540.216	582.96	421.097	474.815	531.039	515.468	595.167	511.189	490.482	604.271	584.723	568.671	548.793	682.137	594.048	554.324	629.731	634.015	701.256	876.407	734.354	732.092	919.043	748.923	975.401	897.794	873.304	946.299	807.792	831.533	806.915
AT5G48930	13837.3	14526	14471.3	14481.7	13971.7	14235.6	27180.8	20461	21790.3	27599.4	28260.9	20273	31032.7	31052.1	23889.3	27754.8	24083.5	29532.5	30985.5	23988	20852	23060	25399.5	20404.1	14895	13860.8	19696.5	15103.8	14547.1	17337.3	23304.8	18121.6	19363	17649.1	14217	14141.1	14520.7	13166.3	14008	11420.7	9015.68	11714.1	8183.48	7613.39	7947.59
AT5G51795	180.721	152.233	152.88	209.187	237.856	193.941	83.0275	85.147	105.056	92.0623	67.1944	158.819	79.2917	94.3965	106.622	71.3604	83.6795	76.3935	49.5372	64.8132	97.1112	80.7747	61.5852	97.7904	151.054	202.016	121.954	144.47	116.979	116.229	76.7964	139.235	107.999	89.5255	153.996	144.142	162.375	119.195	143.231	147.201	145.358	149.254	266.671	244.453	302.098
AT2G36000	262.586	230.153	275.919	297.065	239.573	279.656	202.438	187.864	210.112	214.812	167.053	193.158	176.335	215.61	214.259	250.31	180.856	226.83	224.899	231.91	235.567	207.706	234.244	226.947	212.774	204.686	238.448	199.577	210.561	223.518	205.43	264.794	266.3	259.153	248.232	307.251	218.665	268.979	226.305	224.117	259.569	236.959	351.673	348.517	341.296
AT3G16310	2297.11	2158.68	2021.88	2081.36	1991.29	2146.33	1732.38	2105.7	2093.84	1876.48	1887.04	1728.77	1336.12	1512.49	1608.46	1585.3	1328.08	1430.32	1661.48	1631.47	1697.04	1621.26	1585.82	1921.67	2313.72	2238.2	2063.21	1964.49	2273.45	2052.53	1761.52	1829.94	1797.52	1817.21	1939.89	1907.99	1905.2	2411.32	2114.09	1777.02	2517.24	1894.14	2595.05	2704.69	2715.32
AT2G03760	608.582	858.204	573.416	800.451	371.811	690.914	854.53	860.931	933.023	866.067	964.987	810.192	855.641	1017.98	806.262	916.707	871.887	990.765	895.633	677.501	672.087	923.14	831.4	798.929	915.255	700.382	856.409	832.564	676.442	768.901	856.28	573.1	713.092	799.447	586.104	673.929	759.915	617.071	1601.32	1452.12	1310.53	1577.16	1472.8	2209.89	1617.39
AT5G50310	1875.43	1773.41	2041.62	1963.88	2002.45	1796.55	1546.74	1711.05	1688.18	1800.33	1887.04	1613.95	1560.98	1764.57	1665.33	1553.46	1646.6	1577.23	1628.78	1795.53	1847.04	1827.82	1755.18	2131.09	1767.98	1880.44	1743.76	1757.47	1665.17	1711.51	1657.84	1701.89	1526.79	1806.22	1959.43	1892.82	1939.84	1941.93	2124.11	2320.74	2330.35	2161.87	2288.37	2377.77	2140.03
AT5G41970	2078.29	1965.68	2006.73	2147.27	1995.58	1954.13	1644.69	1986.76	1925.33	1773.05	1909.44	2006.7	1569.27	1921.18	1571.91	1733.51	1527.83	1598.39	1836.84	1734.77	1882.61	1810.51	1603.41	2028.69	1966.13	2059.32	1640.01	1882.58	2281.59	2058.92	1844.07	2018.9	1698.4	2095.21	2330.63	2126.73	2176.91	2399.72	2323.2	2121.82	2621.07	2291.12	2446.15	2622.23	2524.48
AT3G63280	1129.63	1235.9	1225.8	932.268	1308.64	1119.49	1218.36	1060.96	1092.17	1163.85	1155.37	1102.08	1196.48	1316.19	1293.68	1193.37	1101.33	1372.73	1491.07	1363.1	1266.29	1316.63	1204.21	1414.27	904.697	1095.51	1227.73	1179.59	1065.01	1106.09	1067.47	1137.5	966.076	964.362	957.303	891.408	1116.06	1089.63	929.568	854.032	785.627	847.822	771.125	712.743	762.57
AT3G17611	896.911	939.371	987.984	972.386	814.892	1032.91	873.188	758.214	771.798	647.846	637.414	1082.76	844.989	840.987	617.39	671.886	693.73	631.128	522.122	632.942	525.939	668.122	416.8	499.1	912.006	1104.41	969.262	2079.18	2118.84	1643.81	1190.34	1567.63	1617.03	1104.15	1715.79	1139.23	2023.19	1285.83	1224.62	901.773	815.622	986.305	733.346	829.57	765.342
AT5G62020	822.512	694.428	746.497	798.541	761.654	767.105	775.234	754.159	687.545	710.357	754.071	882.09	810.669	910.711	831.648	708.115	558.763	633.478	669.743	660.285	678.817	491.572	553.167	505.558	713.85	835.652	942.869	1257.04	1153.51	1273.41	1383.3	1130.04	1341.86	969.074	943.513	901.523	860.588	924.024	1081.39	584.826	849.078	753.962	414.452	528.176	444.635
AT3G15810	3474.37	3011.83	3394.59	3446.33	4296.86	3574.92	3160.64	3518.06	3402.36	3768.87	3206.67	3560.55	3333.8	2606.63	3397.67	2930.17	2283.64	2890.02	3170.38	3340.92	3086.41	2952.89	3094.66	3105.31	3213.54	3775.12	3439.29	2798.55	3349.66	2858.47	2663.88	2691.45	3046.17	2615.09	3514.33	2659.05	2410.73	2903.92	4185.2	4319.23	3227.88	4009.84	5064.53	4908.7	5018.47
AT5G35525	1331.47	1821.74	1294.66	1051.67	1548.21	2147.2	2021.58	1696.18	1624.73	2100.38	1250.56	1388.59	2144.43	1622.98	1648.07	1643.49	1403.66	2780.72	3049.51	2705.95	1977.8	1527.8	4094.32	3518.61	2132.62	1332.24	2617.46	947.247	1322.37	1502.04	1821.04	1179.76	2038.67	1082.16	915.931	900.258	558.57	721.498	522.792	584.826	421.078	515.464	814.459	412.33	442.259
AT5G26622	631.751	499.627	574.793	694.425	678.361	632.905	477.641	533.858	486.795	439.853	381.702	552.648	413.027	498.8	455.934	656.516	639.744	432.505	313.075	525.595	458.634	354.255	369.511	461.275	529.5	489.466	520.58	674.69	648.977	705.039	615.331	704.875	776.708	719.345	805.606	801.635	751.255	880.776	852.223	623.284	530.673	578.55	630.567	621.441	679.028
AT2G38010	307.895	284.264	339.734	251.216	284.225	253.681	381.553	421.68	416.064	535.325	647.68	329.442	408.293	528.835	669.177	524.774	431.894	540.631	612.28	572.179	583.629	675.046	673.038	635.637	198.968	263.422	343.11	366.388	269.559	324.42	433.9	379.166	340.272	386.373	295.35	343.919	362.638	337.543	201.955	282.467	259.569	226.188	257.227	198.311	211.033
AT1G76500	1189.36	919.53	1167.03	975.251	1242.52	939.4	839.604	901.477	962.147	891.072	872.594	937.891	846.173	786.28	700.656	791.552	693.73	655.809	678.66	891.182	857.656	679.662	707.13	857.05	920.127	911.297	905.555	918.948	993.81	894.071	718.047	820.49	585.86	673.797	657.356	729.563	639.758	789.006	797.795	657.764	872.15	735.497	1099.46	1183	1135.14
AT2G27080	825.601	1286.04	905.805	1061.22	828.631	1063.21	1303.25	1189.35	1146.26	1052.47	1226.3	1344.6	1184.64	945.037	1390.14	1157.14	1128.32	1020.15	879.781	856.75	755.737	1450.48	1161.32	875.501	1211.68	1479.97	1764.69	1431.3	1498.34	1063.94	1111.63	813.031	1170.24	706.78	619.431	613.238	674.398	1024.23	751.962	567.586	512.215	650.869	451.675	546.829	542.43
AT1G03220	12609	24766	9533.22	17880.2	9290.11	15159.4	18686.8	17895.7	17409.1	24772.7	26609.9	20739.8	23750.8	21909.6	18126.7	18996.1	16806.1	15698.3	24569.5	15923.8	17306	31341.7	20753.1	14472.1	20501.1	17538	23781	24594.2	26788.1	23040.2	28951.3	26956.8	28668.7	28902.6	23394.7	23452.2	32049.6	27251.3	33468.7	45359.2	63964.6	51457.1	35424.5	59040.8	44982.5
AT3G47348	372.254	270.556	375.544	342.914	513.494	242.426	255.613	212.192	219.474	227.314	243.58	240.375	208.289	211.319	247.768	194.32	210.549	173.942	199.14	229.884	233.644	170.781	172.658	276.765	283.428	330.167	301.245	233.833	256.336	228.627	272.627	344.357	343.231	263.865	390.736	400.817	332.328	394.503	532.818	290.424	295.331	358.516	557.788	512.468	699.616
AT2G40700	1631.12	1453.07	1610.98	1690.69	1783.49	1485.72	1056.97	1194.76	1235.71	936.535	1188.03	1170.75	1079.31	1022.27	1064.18	1123.1	793.606	954.331	853.031	947.893	1140.34	976.22	906.182	1119.05	1342.43	1440.81	1178.59	1234.7	1459.69	1217.21	963.795	1341.38	989.748	1160.69	1484.8	1253.03	1183.17	1355.45	1470.98	1275.74	1589.71	1300.2	1723.36	1720.99	1684.7
AT5G21940	875.802	1489.86	764.402	1640.07	1515.58	1347.19	902.108	839.306	711.469	695.582	739.139	769.414	868.659	617.868	709.795	817.9	861.089	506.548	2742.38	1183.85	2281.63	1076.61	789.61	1000.97	1223.86	943.335	750.837	1965.98	3541.91	3076.88	2757.95	3388.87	3055.05	1647.58	1602.02	1464.18	1017.55	1681.39	4531.82	5600.27	12305.9	6676.41	4945.64	8248.57	7663.71
AT1G63860	88.301	87.2995	93.1973	85.9673	78.1403	104.763	84.8933	85.147	122.739	85.2429	62.5281	86.9213	63.9068	58.9978	90.3745	81.2411	148.464	86.9711	71.3336	77.9784	52.8824	39.2334	108.874	82.107	90.1449	70.3051	54.6063	166.811	182.08	189.032	198.711	154.153	180.492	276.43	196.517	203.57	190.52	164.552	150.392	108.743	114.21	126.173	134.447	84.4296	101.755
AT3G58930	556.322	499.627	548.166	569.295	544.406	529.008	428.198	456.82	504.477	386.434	419.032	515.089	413.027	508.454	415.316	458.903	326.62	370.215	374.501	465.845	499.979	347.331	342.018	457.585	432.858	491.246	390.435	482.56	525.895	431.708	411.821	538.291	378.737	395.797	479.226	539.902	442.743	523.191	570.058	442.93	492.603	532.389	672.234	690.163	653.292
AT5G64050	1620.31	1571.39	1599.51	1584.66	1601.45	1438.97	1361.09	1404.25	1429.18	1337.74	1329.89	1282.36	1466.31	1539.31	1333.28	1473.32	1454.94	1430.32	1365.25	1387.41	1424.94	1402.02	1249.3	1375.52	1390.34	1399.87	1415.21	1475.98	1342.71	1348.77	1430.33	1463.21	1531.22	1504.66	1438.83	1500.85	1540.4	1482.02	1491.03	1458.75	1528.57	1520.23	1529.47	1610.05	1546.12
AT1G10110	79.0332	92.7106	86.7699	64.9531	86.7272	130.737	129.672	98.6624	96.7348	102.291	114.79	115.895	132.547	99.7599	103.575	164.678	89.0782	126.931	107	99.2452	105.765	113.085	101.176	83.0296	122.629	89.8838	114.673	220.428	178.011	190.309	113.275	89.508	91.7255	75.3899	72.4011	113.797	90.93	66.4537	80.2092	67.633	56.5283	89.2444	79.4459	46.1417	65.3292
AT2G29200	2538.85	2124.77	2503.01	2346.91	2601.82	2174.04	2130.73	2243.56	2228.02	2200.4	2613.12	2132.25	2375.2	2593.76	2309.12	2039.81	2691.24	2248.32	2144.96	2561.13	2598.93	2150.92	2393.02	2611.74	2176.47	2099.37	1885.74	1918.32	1890.98	1968.23	2013.99	2429.15	1691	2492.58	2245.58	2642.61	2266.76	2565.33	2560.97	2857.82	3193.27	2997.38	3413.95	3174.94	3308.03
AT3G14440	85.4692	91.9891	87.6881	131.817	47.2277	64.9355	96.088	94.6078	110.257	71.604	62.5281	97.6523	115.979	174.848	117.791	196.516	210.549	192.747	179.325	93.169	174.993	91.16	102.275	104.248	93.3933	40.9372	70.9882	70.0009	32.5506	43.4263	34.5584	58.4288	25.1505	37.6949	31.029	32.8746	37.8875	47.467	25.7815	64.9807	28.8409	69.2414	80.0014	77.5574	63.3495
AT3G55760	436.099	339.097	401.713	386.853	501.472	389.613	435.661	508.179	505.517	504.638	614.082	523.674	473.383	484.855	546.309	474.272	480.482	514.775	580.576	591.421	597.09	648.506	593.857	723.28	350.022	379.114	398.626	689.584	574.721	568.374	510.696	524.616	486.737	416.215	525.195	512.085	530.425	569.604	323.702	502.606	329.94	363.133	439.452	359.317	346.047
AT1G49540	1184.98	1295.78	1200.55	1098.47	943.695	1143.73	1079.36	1198.82	1097.37	1045.65	1208.57	1337.09	1072.21	1096.29	1008.34	896.946	1052.74	861.484	898.605	958.02	1018.23	1000.45	1026.05	1040.64	1255.53	1024.32	955.61	1234.7	1207.42	1154.63	1048.27	1040.53	883.228	1160.69	894.096	1105.09	1148.53	1220.43	1163.03	1190.87	1617.4	1378.67	1290.02	1556.06	1286.79
AT3G09000	1809.53	1713.52	1792.79	1762.33	1664.99	1853.69	2007.59	1792.14	1962.78	1945.81	1879.58	1866.12	2091.17	1891.15	1923.25	2192.41	1975.92	1819.34	1864.58	1960.6	1937.42	2036.68	2092.8	1810.04	1646.16	1896.46	1890.29	2247.48	2362.97	2472.74	2519.88	2215.32	2510.62	2480.01	2904.09	2498.47	2790.69	2559	2440.65	2288.91	2407.64	2332.66	1762.25	2107.79	1918.3
AT3G47730	8964.48	14166.3	10102	9870	8245.09	11793.2	18522.6	11867.9	14315.7	16027.9	17366	12512.4	19852.5	17716.5	16790.4	16843.3	17767.1	22710	21325.8	17693	13917.7	23263.1	21293.1	14821.7	12435.1	11190.1	14445.2	13715.7	10634.9	12628.1	15802.8	10895.1	13605	11520.5	7976.76	9013.96	9611.52	7737.12	7622.74	12012.1	7858.58	11095.5	6786.79	7355.19	6657.24
AT3G48880	1562.13	1830.04	1612.36	1552.19	1475.22	1707.37	2023.45	1757	1998.15	1806.01	1784.39	1756.67	1901.82	2150.74	1762.81	1961.86	1751.87	2063.8	2062.73	1920.09	1801.85	1858.97	1977.32	1762.07	1599.87	1840.39	1934.88	2180.45	2265.32	2305.43	2498.76	2250.13	2701.46	1941.29	2027.23	1966.15	2156.34	2012.6	1933.62	1649.71	1694.69	1771.04	1410.03	1536.42	1373.5
AT3G03050	2090.39	3014.36	2240.87	2012.59	1847.89	1927.29	4647.67	4274.92	3788.26	5032.74	5886.98	4334.26	6313.75	5132.81	5204.15	4612.08	5503.95	5885.82	5400.55	4784.03	4737.3	6660.45	6304.78	4946.72	2891.94	2109.15	3771.48	4113.67	3489.01	3954.35	4796.9	3673.56	3843.59	4232.83	2461.64	3627.59	3904.58	3406.02	2669.82	3514.26	3436.69	3608.24	2665.6	2486.75	2566.84
AT3G48390	18.278	51.2253	24.7914	25.7902	17.1737	28.5716	25.1881	20.2731	38.4859	39.78	30.7974	33.2662	31.9534	46.1255	44.6795	26.3485	51.2875	25.8563	49.5372	35.4447	45.1904	43.8491	31.8923	36.902	38.1694	20.4686	22.7526	20.8513	41.7054	29.3766	29.7586	41.0245	26.63	56.5424	20.686	69.5424	34.64	62.2345	50.1308	104.765	149.973	104.631	85.5571	124.681	139.369
AT3G50190	263.873	194.079	209.35	240.708	132.237	206.928	232.29	267.605	212.192	237.543	168.919	329.442	233.141	211.319	400.085	170.167	345.515	354.936	262.547	255.202	247.105	176.55	294.729	294.294	323.222	168.198	217.515	196.598	167.839	258.003	265.908	305.819	264.82	496.317	264.321	561.397	299.853	460.957	305.082	566.26	613.735	589.321	696.124	684.272	664.378
AT1G30840	586.185	722.926	707.473	596.04	569.308	573.164	827.476	816.33	782.2	958.13	898.725	723.271	889.961	864.586	835.71	667.495	669.436	904.969	1201.77	724.085	1004.76	1270.47	945.773	819.225	595.281	697.712	842.757	792.351	736.457	809.773	1117.39	919.943	1183.55	1079.02	925.125	993.825	1391.01	961.997	1008.34	1604.63	1495.11	1926.45	1697.25	2109.76	1847.43
AT4G26780	989.846	952.719	950.797	890.239	809.74	893.512	1000.99	971.757	1026.64	1108.16	1134.84	1078.47	951.501	1004.04	998.181	1107.73	998.756	920.248	985.79	975.236	1028.8	988.913	825.901	1021.26	865.716	960.244	929.217	1115.55	1095.53	1144.41	988.754	1046.75	1014.9	1039.75	1210.13	1218.89	1118.22	1163.47	1310.56	1164.35	1187.09	1278.66	1368.91	1397.01	1217.5
AT1G13520	4334.73	6456.19	4487.25	5588.83	5559.13	4914.32	7547.11	5891.36	6178.55	8291.29	8245.32	5566.18	8881.86	7111.92	7729.56	8248.17	6537.8	8620.71	8856.26	8055.07	4824.79	8923.3	11512	6072.23	5765.21	5075.32	7897.89	4203.03	4075.94	4713.03	6252.19	4369.73	5723.97	3824.47	3723.48	3105.39	2900.02	2726.71	3490.53	3117.75	2126.15	2921.99	2248.93	2553.5	2042.63
AT5G58770	190.246	233.4	248.832	180.531	182.041	186.148	180.048	190.567	149.783	168.213	182.918	218.913	207.105	216.683	155.363	159.189	148.464	116.353	200.13	158.995	196.145	140.779	118.771	131.925	181.102	249.183	202.043	163.832	154.615	148.16	121.914	116.858	94.6844	48.6893	89.6394	72.0712	113.663	111.811	77.3446	72.9375	73.8328	46.1609	47.7786	29.4522	61.3699
AT3G29680	271.854	374.81	308.974	278.916	288.518	290.045	441.258	482.5	413.983	513.73	562.753	457.142	549.125	574.96	516.861	394.129	367.11	607.622	509.242	543.823	399.983	531.959	552.067	519.396	332.968	273.211	404.997	303.834	250.233	259.281	284.147	176.53	300.327	271.718	213.756	230.122	241.398	234.17	177.606	270.532	218.038	280.043	300.005	229.727	245.479
AT3G14870	601.116	480.147	564.693	559.743	617.395	527.276	481.373	571.701	561.686	422.805	419.965	729.71	481.668	438.729	370.637	284.344	429.195	342.008	300.195	368.625	335.563	286.173	247.44	359.795	632.638	441.41	507.839	884.692	975.5	881.298	697.888	780.708	640.599	816.724	672.296	815.543	689.553	662.428	688.94	606.044	715.256	723.188	635.011	698.017	644.186
AT3G48800	628.662	748.9	632.181	600.816	689.524	625.112	389.016	358.158	512.799	401.21	395.701	410.998	462.732	390.458	407.193	363.389	321.221	383.143	390.353	400.019	461.519	375.025	395.905	431.754	639.947	608.718	622.512	521.283	466.897	493.016	509.736	627.799	550.353	490.034	621.73	589.214	655.995	524.246	714.722	572.891	702.566	672.411	723.346	857.058	784.346
AT5G55020	27.8032	25.6127	12.8548	17.1935	16.315	62.3381	26.121	18.9216	15.6024	10.2291	11.1991	41.851	10.6511	6.43612	4.06177	3.29356	21.5947	3.52585	1.98149	2.02541	1.92299	2.30785	2.19947	1.8451	26.7998	29.368	12.7415	140.002	119.013	84.2981	13.4394	43.5108	82.8488	9.42373	33.3275	21.4949	25.98	13.7127	4.29692	0	5.76819	6.15479	3.33339	3.92696	1.97967
AT2G40360	6369.51	6330.65	6094.1	5833.36	5249.14	5673.63	5919.21	6786.08	6634.14	5953.36	7079.68	6437.54	5535.04	5572.61	5503.7	5554.04	6653.87	5706.01	5587.8	5789.64	6093.01	5434.98	5400.8	6367.44	6597.63	5549.66	5939.35	6767.75	6454.17	6865.19	5547.58	5941.09	5126.27	6593.47	6169.03	6854.35	6915.01	7409.07	6323.64	7348.12	8982.23	7234.95	8372.93	8865.1	7938.09
AT2G26650	6051.84	5889.47	6098.69	6289.94	6679.71	5963.68	7783.13	5938.67	6492.67	7018.33	7624.7	5204.55	7046.31	7027.17	6261.23	7009.79	7110.06	7585.29	7353.3	6922.86	5982.44	7696.68	7114.19	6609.15	5614.16	5587.03	6386.21	6517.53	6358.55	6932.88	8865.19	8438.61	8693.21	8886.58	7923.9	8651.08	9634.25	8270.85	8771.45	8951.42	9049.14	9398.36	6623.45	6999.8	6630.72
AT5G05140	2093.22	2795.75	1982.85	2397.53	2354.51	2327.29	2894.77	2334.11	2673.21	2608.43	2791.37	2469.21	2879.35	2975.63	2817.86	2861	2842.4	3021.66	2774.08	2666.46	2379.71	3344.07	2798.83	2493.65	2577.66	2418.85	2883.21	3780.05	3486.98	3714.23	4696.1	4194.44	4957.61	4232.83	3510.88	3595.98	4309.43	3863.81	3857.2	4087.15	4421.89	4425.29	3051.72	3308.46	3350
AT4G21410	1733.07	2320.29	1892.87	1836.84	1863.35	1677.07	2524.41	2340.87	2181.21	2562.97	2641.11	2234.2	2432.01	2303.06	2633.05	2315.37	2553.58	2575.05	2562.06	2628.99	2651.81	2981.74	2902.2	2141.24	2058.71	1525.35	2247.05	2371.1	1998.81	2578.76	2489.16	2636.76	2652.64	3025.02	2881.1	2891.7	3590.65	2942.95	3643.79	4706.46	3706.64	4152.94	2869.5	2940.31	2970.3
AT5G01790	377.403	512.614	458.641	294.199	437.929	437.232	587.723	601.435	709.389	687.626	573.019	731.856	604.747	756.244	644.807	620.287	610.051	722.8	607.326	734.212	670.164	665.814	566.364	662.391	397.125	595.369	546.973	649.37	476.052	569.651	475.178	397.813	393.532	356.531	452.794	299.665	410.268	402.942	239.195	421.711	235.342	246.192	295.005	254.27	325.062
AT3G23690	2156.55	2323.9	2144.92	1737.5	1859.05	2169.71	3289.38	3223.42	3149.6	3622.25	3528.64	3133.46	3623.75	3356.44	3211.85	2850.03	2890.99	3728	3568.66	3716.63	3426.78	3559.86	3336.6	2933.71	2878.95	2236.42	2975.13	2712.16	2552.17	2877.63	3105.46	2426.66	2738.45	2539.7	2182.38	2342.95	2673.78	2345.92	1966.56	2609.84	2561.08	2523.46	2168.37	2064.6	2003.82
AT5G63130	763.559	888.507	864.027	802.362	749.632	1115.16	1105.48	748.753	871.653	667.167	810.066	771.561	813.036	832.405	1016.46	1046.25	693.73	1003.69	1177	863.839	879.77	747.743	1099.74	759.259	885.206	969.143	1270.51	574.901	595.065	782.951	746.845	574.343	884.707	452.339	502.211	599.329	425.423	411.38	422.531	363.361	355.32	469.303	349.451	340.664	364.656
AT3G57630	1288.22	1318.15	1350.21	1147.19	1295.76	1302.17	2091.55	2101.64	1674.66	2216.31	2722.31	1672.97	2295.91	1993.05	2262.41	2007.97	2343.03	2754.87	2635.38	2237.07	2521.05	3005.97	2942.89	2162.46	1322.12	1289.52	1842.05	1477.47	1194.2	1565.9	1992.87	1488.07	1625.91	1821.92	1238.86	1402.23	1715.76	1405.02	1164.47	1564.84	937.908	1227.88	1041.69	859.022	894.812
AT3G52670	144.165	112.912	112.02	129.906	134.814	152.382	55.0407	60.8193	79.0521	42.0531	40.13	71.8979	44.9714	62.2159	44.6795	85.6325	62.0848	71.6924	66.3798	65.8259	38.4599	27.6942	35.1915	40.5922	92.5812	95.2234	86.46	44.6814	104.772	53.6443	85.436	101.94	73.9722	78.5311	116.072	134.027	85.5175	107.592	105.991	78.2421	104.981	101.554	112.224	121.736	146.1
AT4G01037	480.635	532.094	464.15	515.804	467.983	454.548	353.567	378.431	367.176	347.791	326.64	360.562	397.642	321.806	310.726	259.093	245.64	300.873	343.788	343.307	335.563	243.478	276.034	360.717	493.766	539.303	373.143	354.473	372.297	369.124	298.546	374.193	362.464	376.949	321.783	330.01	377.793	332.269	452.609	360.709	574.512	467.764	590.566	614.569	542.43
AT4G02120	1856.38	1614.32	2056.77	1751.82	1757.73	1751.53	1937.62	1701.59	1814.04	1849.2	1528.67	1611.8	1884.07	2032.74	2005.5	2104.58	2280.94	2002.68	1926.01	1770.21	1883.57	1685.88	1833.26	1712.25	1678.64	1267.27	1743.76	1662.15	1527.84	1774.09	1982.31	1936.85	2192.53	2151.75	2344.42	2294.9	2474.6	2262.59	2454.98	2890.98	2229.98	2831.2	1946.15	2132.34	2114.69
AT5G46780	2292.48	2811.62	2165.58	2696.51	2631.01	2784.43	2032.77	2043.53	2133.37	1749.18	1968.24	1856.47	1794.12	1784.95	2176.1	2102.39	1538.62	1918.06	2161.8	1952.5	1935.49	2036.68	2247.86	1935.51	2548.42	2849.58	2511.89	1898.96	1959.14	1871.16	1576.25	1594.98	1773.85	1416.7	1605.47	1811.9	1522	1834.33	2033.88	2323.39	3204.81	2738.88	2698.94	3237.78	3208.26
AT3G63380	5397.17	8014.96	5658.87	5871.57	5846.79	6355.02	10205.9	6490.09	8427.37	8391.31	11585.4	5750.76	10677.2	10107.9	10309.8	10527.3	10597.6	12302.9	11082.5	10966.6	7492.95	16592.3	17119.6	8784.53	6487.99	5708.07	8723.36	6052.85	4538.77	5374.64	5439.11	4324.97	5283.09	4371.04	3223.57	3067.45	3719.47	2725.66	2860.32	5106.95	2550.69	4789.96	3797.29	3825.84	4020.72
AT1G15420	3006.35	3207.71	3113.16	3400.49	3557.53	2892.66	2039.3	2476.02	2477.66	1908.3	1989.7	2712.8	1853.3	2064.92	1648.07	1841.1	1643.9	1478.51	1739.75	1649.7	1960.49	1575.11	1379.07	2037.91	3212.73	3432.49	2358.08	2919.19	3311	2663.05	2083.1	2471.41	2127.44	2282.11	3110.95	2581.92	2725.74	3102.23	3322.95	2648.29	3172.5	2549.62	3425.06	3630.47	3216.97
AT3G08680	2758.18	2633.05	2683.44	2322.07	2254.05	2421.66	3188.63	3850.54	3484.53	3918.9	4097.93	3879.27	3705.41	3582.78	3642.4	3373.7	3743.98	3857.28	3373.48	3762.2	3835.41	3649.86	3854.57	4113.65	2745.76	2785.51	3339.18	3374.94	3045.51	3521.36	3486.56	3168.83	3026.94	3400.4	2574.26	3583.33	3260.49	3151.81	2413.44	2501.09	2584.15	2434.22	2433.38	2356.17	2282.17
AT5G14040	10178.3	10013.1	10978.9	10057.2	8595.44	9955.91	14107.2	14816.9	14173.2	16690.6	18772.4	14764.8	17602.8	17955.7	16596.4	16425	14795.1	17015.8	18584.4	16378.5	18244.4	19500.2	17890.5	18762.8	10494.2	11445.5	12025.2	13402.9	12971.4	15311.6	21456.9	18556.7	16744.3	22745.8	20021.8	20951.2	21415.1	20388.6	22233.7	28892.5	24356.8	25716.2	23151	24461	21909.4
AT5G60310	261.299	300.498	171.244	321.9	248.16	369.699	212.7	258.144	267.321	130.706	111.057	316.565	95.8602	139.449	101.544	127.351	148.464	125.755	94.1207	114.436	98.0727	88.8522	95.677	102.403	256.629	176.208	187.482	747.669	595.065	403.609	146.873	201.393	230.793	113.085	187.323	189.661	161.293	199.361	107.423	114.048	91.1374	70.7801	91.6683	80.5026	77.6032
[truncated: 341 more rows]
